# Supplementary material for: Proteomic and metabolomic profiling of extracellular vesicles produced by human gut archaea
Source: Nat Commun. 2025 Jun 3;16:5094. doi: 10.1038/s41467-025-60271-w (PMC12134236; doi:10.1038/s41467-025-60271-w)
Supplement: Supplementary file 6 — Source Data [file 41467_2025_60271_MOESM6_ESM.zip]

Archive with 45 entries (36 files):
- SOURCE_DATA/
- SOURCE_DATA/2025_04_01_SOURCE_DATA_Weinberger.xlsx
- SOURCE_DATA/Confocal_microscopy_images_originals_figure_5/
- SOURCE_DATA/Confocal_microscopy_images_originals_figure_5/M. intestini_Fig_5b/
- SOURCE_DATA/Confocal_microscopy_images_originals_figure_5/M. intestini_Fig_5b/edited_Image 64_int_c1-3.jpg
- SOURCE_DATA/Confocal_microscopy_images_originals_figure_5/M. intestini_Fig_5b/edited_Image 64_int_c1.jpg
- SOURCE_DATA/Confocal_microscopy_images_originals_figure_5/M. intestini_Fig_5b/edited_Image 64_int_c2.jpg
- SOURCE_DATA/Confocal_microscopy_images_originals_figure_5/M. intestini_Fig_5b/edited_Image 64_int_c3.jpg
- SOURCE_DATA/Confocal_microscopy_images_originals_figure_5/M. smithii ALI_Fig_5a/
- SOURCE_DATA/Confocal_microscopy_images_originals_figure_5/M. smithii ALI_Fig_5a/edited_Image 38_Ali_2.0_c1-3.jpg
- SOURCE_DATA/Confocal_microscopy_images_originals_figure_5/M. smithii ALI_Fig_5a/edited_Image 38_Ali_2.0_c1.jpg
- SOURCE_DATA/Confocal_microscopy_images_originals_figure_5/M. smithii ALI_Fig_5a/edited_Image 38_Ali_2.0_c2.jpg
- SOURCE_DATA/Confocal_microscopy_images_originals_figure_5/M. smithii ALI_Fig_5a/edited_Image 38_Ali_2.0_c3.jpg
- SOURCE_DATA/Confocal_microscopy_images_originals_figure_5/M. smithii GRAZ-2_Fig.5c/
- SOURCE_DATA/Confocal_microscopy_images_originals_figure_5/M. smithii GRAZ-2_Fig.5c/editedImage 28_GRAZ-2_2.0_c1-3.jpg
- SOURCE_DATA/Confocal_microscopy_images_originals_figure_5/M. smithii GRAZ-2_Fig.5c/editedImage 28_GRAZ-2_2.0_c1.jpg
- SOURCE_DATA/Confocal_microscopy_images_originals_figure_5/M. smithii GRAZ-2_Fig.5c/editedImage 28_GRAZ-2_2.0_c2.jpg
- SOURCE_DATA/Confocal_microscopy_images_originals_figure_5/M. smithii GRAZ-2_Fig.5c/editedImage 28_GRAZ-2_2.0_c3.jpg
- SOURCE_DATA/Confocal_microscopy_images_originals_figure_5/M. stadtmanae_Fig.5d/
- SOURCE_DATA/Confocal_microscopy_images_originals_figure_5/M. stadtmanae_Fig.5d/edited_stadtmanae_c1-3.tif
- SOURCE_DATA/Confocal_microscopy_images_originals_figure_5/M. stadtmanae_Fig.5d/edited_stadtmanae_c1.tif
- SOURCE_DATA/Confocal_microscopy_images_originals_figure_5/M. stadtmanae_Fig.5d/edited_stadtmanae_c2.tif
- SOURCE_DATA/Confocal_microscopy_images_originals_figure_5/M. stadtmanae_Fig.5d/edited_stadtmanae_c3.tif
- SOURCE_DATA/Confocal_microscopy_images_originals_figure_5/Z-stack_M.stadtmanae_Fig.5e/
- SOURCE_DATA/Confocal_microscopy_images_originals_figure_5/Z-stack_M.stadtmanae_Fig.5e/59-1.czi (RGB).tif v2.tif
- SOURCE_DATA/Confocal_microscopy_images_originals_figure_5/Z-stack_M.stadtmanae_Fig.5e/59-1.czi (RGB).tif z-slice 19.tif
- SOURCE_DATA/Confocal_microscopy_images_originals_figure_5/Z-stack_M.stadtmanae_Fig.5e/59-2.czi (RGB).tif z-slice 9.tif
- SOURCE_DATA/Confocal_microscopy_images_originals_figure_5/Z-stack_M.stadtmanae_Fig.5e/XZ 837-2.tif
- SOURCE_DATA/Confocal_microscopy_images_originals_figure_5/Z-stack_M.stadtmanae_Fig.5e/YZ 660-2.tif
- SOURCE_DATA/Microscopy images_originals_figure_1/
- SOURCE_DATA/Microscopy images_originals_figure_1/M.intestini_1e.tif
- SOURCE_DATA/Microscopy images_originals_figure_1/M.intestini_1f.tif
- SOURCE_DATA/Microscopy images_originals_figure_1/M.intestini_1g.tif
- SOURCE_DATA/Microscopy images_originals_figure_1/M.intestini_1h.tif
- SOURCE_DATA/Microscopy images_originals_figure_1/M.smithii GRAZ-2_1k.tif
- SOURCE_DATA/Microscopy images_originals_figure_1/M.smithii_ALI_1a.tif
- SOURCE_DATA/Microscopy images_originals_figure_1/M.smithii_ALI_1b.tif
- SOURCE_DATA/Microscopy images_originals_figure_1/M.smithii_ALI_1c.tif
- SOURCE_DATA/Microscopy images_originals_figure_1/M.smithii_ALI_1d.png
- SOURCE_DATA/Microscopy images_originals_figure_1/M.smithii_GRAZ-2_1i.tif
- SOURCE_DATA/Microscopy images_originals_figure_1/M.stadtmanae_1l.tif
- SOURCE_DATA/Microscopy images_originals_figure_1/M.stadtmanae_1m.tif
- SOURCE_DATA/Supplementary_figure_S4/
- SOURCE_DATA/Supplementary_figure_S4/Medium_control_fig_S4.tif
- SOURCE_DATA/Supplementary_figure_S4/representative NTA_graph_M.smithii_ALI.pdf
