# Supplementary material for: Proteomic and metabolomic profiling of extracellular vesicles produced by human gut archaea
Source: Nat Commun. 2025 Jun 3;16:5094. doi: 10.1038/s41467-025-60271-w (PMC12134236; doi:10.1038/s41467-025-60271-w)
Supplement: Supplementary file 6 — Source Data [file 41467_2025_60271_MOESM6_ESM.zip › SOURCE_DATA/2025_04_01_SOURCE_DATA_Weinberger.xlsx]

## Sheet: Figure 1
Figure 1	see also .zip folder SOURCE_DATA/Microscopy images_originals_figure_1
M. smithii ALI
Fig. 1 a-d
M. intestini
Fig. 1 e-h
M. smithii GRAZ-2
Fig. 1 i-k
M. stadtmanae
Fig. 1 l-m

## Sheet: Figure 2
Figure 2: Source data are provided in Supplementary table 2-3.
Fig. 2 a - Size					Fig. 2 b - Concentration						Fig. 2 c - Protein							Fig. 2 d - DNA						Fig. 2 e - RNA
Strain	Size_nm	Expt.	Replicate		Strain	Concentration_ml	Lipid_ug_ml	Expt.	Replicate		Strain	mean_protein	mean_concnentration		Expt.	normalized_protein		Strain	mean_DNA	mean_concentration	normalized_DNA	Expt.		Strain	mean_RNA	mean_concentration	Expt.	normalized_RNA
1_M. smithii ALI	140.6	E06	1		1_M. smithii ALI	310000000000	27.24	E06	1		1_M. smithii ALI	42.6667	350000000000	E06	E06	1.21905		1_M. smithii ALI	3.755	350000000000	0.107286	E06		1_M. smithii ALI	0.2305	59200000000	E09.1	0.0389358
1_M. smithii ALI	136.5	E06	2		1_M. smithii ALI	390000000000		E06	2		1_M. smithii ALI	57.2	59200000000	E09.1	E09.1	9.66216		1_M. smithii ALI	27.95	59200000000	4.72128	E09.1		1_M. smithii ALI	0.325	1.1407e+16	E23	0.00284913
1_M. smithii ALI	122.4	E06	3		1_M. smithii ALI	85000000000		E06	3		1_M. smithii ALI	58.9333	315000000000	E10	E10	1.8709		1_M. smithii ALI	3.57	315000000000	0.113333	E10		1_M. smithii ALI	0.9975	170500000000000	E25	0.0585044
1_M. smithii ALI	115.8	E06	4		1_M. smithii ALI	100000000000		E06	4		1_M. smithii ALI	30.2	1140700000000	E23	E23	0.26475		1_M. smithii ALI	4.59667	1140700000000	0.0402969	E23		1_M. smithii ALI	0.7	67100000000	E26	0.104322
1_M. smithii ALI	115.5	E06	5		1_M. smithii ALI	130000000000		E06	5		1_M. smithii ALI	132	170500000000	E25	E25	7.74194		1_M. smithii ALI	4.97	170500000000	0.291496	E25		1_M. smithii ALI	0.388	61900000000	E33	0.0626817
1_M. smithii ALI	115.2	E06	6		1_M. smithii ALI	56000000000		E06	6		1_M. smithii ALI	109.5	67100000000	E26	E26	16.3189		1_M. smithii ALI	3.4975	67100000000	0.521237	E26		1_M. smithii ALI	0.394	20700000000	E40	0.190338
1_M. smithii ALI	143.1	E06	7		1_M. smithii ALI	43000000000		E06	7		1_M. smithii ALI	80.56	61900000000	E33	E33	13.0145		1_M. smithii ALI	5.1775	61900000000	0.83643	E33		2_M. intestini	0.662	47550000000	E24	0.139222
1_M. smithii ALI	110.3	E06	8		1_M. smithii ALI	133000000000		E06	8		1_M. smithii ALI	24.85	20700000000	E40	E40	12.0048		1_M. smithii ALI	0.2365	20700000000	0.114251	E40		2_M. intestini	0.786	69600000000	E30	0.112931
1_M. smithii ALI	114	E09.1	1		1_M. smithii ALI	110000000000		E09.1	1		2_M. intestini	47.7333	65000000000	E07	E07	7.34359		2_M. intestini	2.96	65000000000	0.455385	E07		2_M. intestini	0.5	25100000000	E31	0.199203
1_M. smithii ALI	106.6	E09.1	2		1_M. smithii ALI	53000000000		E09.1	2		2_M. intestini	31.675	1.89429e+10	E08.1	E08.1	16.7213		2_M. intestini	34.6	1.89429e+10	18.2655	E08.1		2_M. intestini	0.473	69900000000	E32	0.0676681
1_M. smithii ALI	102.3	E09.1	3		1_M. smithii ALI	56000000000		E09.1	3		2_M. intestini	11.95	14083333333	E13	E13	8.48521		2_M. intestini	1.245	1.40833e+10	0.884024	E13		2_M. intestini	0.4275	26000000000	E37	0.164423
1_M. smithii ALI		E09.1	4		1_M. smithii ALI			E09.1	4		2_M. intestini	11.5	2800000000	E16	E16	41.0714		2_M. intestini	0.9135	2800000000	3.2625	E16		3_M. smithii GRAZ-2	0.332	61000000000	E05	0.0544262
1_M. smithii ALI		E09.1	5		1_M. smithii ALI			E09.1	5		2_M. intestini	33.35	47550000000	E24	E24	7.01367		2_M. intestini	5.2225	47550000000	1.09832	E24		3_M. smithii GRAZ-2	0.7299	26500000000	E11	0.275434
1_M. smithii ALI	129.1	E09.2	6		1_M. smithii ALI	54000000000	68.87	E09.2	6		2_M. intestini	82.84	69600000000	E30	E30	11.9023		2_M. intestini	5.5	69600000000	0.79023	E30		3_M. smithii GRAZ-2	0.668	5630000000000	E20	0.0011865
1_M. smithii ALI	116	E09.2	7		1_M. smithii ALI	23000000000		E09.2	7		2_M. intestini	29.8667	25100000000	E31	E31	11.8991		2_M. intestini	5.1	25100000000	2.03187	E31		3_M. smithii GRAZ-2	0.5495	22200000000	E39	0.247523
1_M. smithii ALI	86.9	E09.2	8		1_M. smithii ALI	83000000000		E09.2	8		2_M. intestini	50.92	69900000000	E32	E32	7.28469		2_M. intestini	4.5825	69900000000	0.655579	E32		4_M. stadtmanae	0.6755	40800000000	E28	0.165564
1_M. smithii ALI	138.9	E10	1		1_M. smithii ALI	370000000000	24.82	E10	1		2_M. intestini	30.25	26000000000	E37	E37	11.6346		2_M. intestini	4.535	26000000000	1.74423	E37
1_M. smithii ALI	135	E10	2		1_M. smithii ALI	260000000000		E10	2		2_M. intestini	18.8	12100000000	E41	E41	15.5372		2_M. intestini	2.63	12100000000	2.17355	E41
1_M. smithii ALI	147.3	E10	3		1_M. smithii ALI	270000000000		E10	3		3_M. smithii GRAZ-2	308.333	61000000000	E05	E05	50.5464		3_M. smithii GRAZ-2	1.855	61000000000	0.304098	E05
1_M. smithii ALI	121.2	E10	4		1_M. smithii ALI	36000000000		E10	4		3_M. smithii GRAZ-2	478.667	26500000000	E11	E11	180.629		3_M. smithii GRAZ-2	3.23	26500000000	1.21887	E11
1_M. smithii ALI	118.2	E10	5		1_M. smithii ALI	17000000000		E10	5		3_M. smithii GRAZ-2	48.5667	41833333333	E12.1	E12.1	11.6096		3_M. smithii GRAZ-2	5.335	4.18333e+10	1.2753	E12.1
1_M. smithii ALI	121.3	E10	6		1_M. smithii ALI	62000000000		E10	6		3_M. smithii GRAZ-2	50.775	5630000000000	E20	E20	0.0901865		3_M. smithii GRAZ-2	2.1425	5630000000000	0.00380551	E20
1_M. smithii ALI	121.6	E10	7		1_M. smithii ALI	40000000000		E10	7		3_M. smithii GRAZ-2	35.6	22200000000	E39	E39	16.036		3_M. smithii GRAZ-2	0.79	22200000000	0.355856	E39
1_M. smithii ALI	119.3	E10	8		1_M. smithii ALI	19000000000		E10	8		4_M. stadtmanae	12.96	8000000000	E14.1	E14.1	16.2		4_M. stadtmanae	0.21725	8000000000	0.271562	E14.1
1_M. smithii ALI	116.1	E10	9		1_M. smithii ALI	69000000000		E10	9		4_M. stadtmanae	16.05	4300000000	E15	E15	37.3256		4_M. stadtmanae	1.1	4300000000	2.55814	E15
1_M. smithii ALI		E19	1		1_M. smithii ALI			E19	1		4_M. stadtmanae	11.45	19300000000	E21	E21	5.93264		4_M. stadtmanae	0.303	19300000000	0.156995	E21
1_M. smithii ALI		E19	2		1_M. smithii ALI			E19	2		4_M. stadtmanae	76.65	40800000000	E28	E28	18.7868		4_M. stadtmanae	0.0371	40800000000	0.00909314	E28
1_M. smithii ALI		E19	3		1_M. smithii ALI			E19	3		4_M. stadtmanae	26.25	23400000000	E34	E34	11.2179		4_M. stadtmanae	0.356	23400000000	0.152137	E34
1_M. smithii ALI		E19	4		1_M. smithii ALI			E19	4		4_M. stadtmanae	20.45	19900000000	E35	E35	10.2764		4_M. stadtmanae	0.2915	19900000000	0.146482	E35
1_M. smithii ALI	148	E23	1		1_M. smithii ALI	12100000000		E23	1
1_M. smithii ALI	103.7	E23	2		1_M. smithii ALI	2330000000000		E23	2
1_M. smithii ALI	125.4	E23	3		1_M. smithii ALI	1080000000000		E23	3
1_M. smithii ALI	143.5	E25	1		1_M. smithii ALI	154000000000		E25	1
1_M. smithii ALI	134.3	E25	2		1_M. smithii ALI	187000000000		E25	2
1_M. smithii ALI		E25	3		1_M. smithii ALI			E25	3
1_M. smithii ALI		E25	4		1_M. smithii ALI			E25	4
1_M. smithii ALI		E25	5		1_M. smithii ALI			E25	5
1_M. smithii ALI	135.4	E26	1		1_M. smithii ALI	67100000000		E26	1
1_M. smithii ALI		E26	2		1_M. smithii ALI			E26	2
1_M. smithii ALI		E26	3		1_M. smithii ALI			E26	3
1_M. smithii ALI		E26	4		1_M. smithii ALI			E26	4
1_M. smithii ALI		E29	1		1_M. smithii ALI			E29	1
1_M. smithii ALI		E29	2		1_M. smithii ALI			E29	2
1_M. smithii ALI		E29	3		1_M. smithii ALI			E29	3
1_M. smithii ALI		E29	4		1_M. smithii ALI			E29	4
1_M. smithii ALI	137.8	E33	1		1_M. smithii ALI	61900000000		E33	1
1_M. smithii ALI		E33	2		1_M. smithii ALI			E33	2
1_M. smithii ALI		E33	3		1_M. smithii ALI			E33	3
1_M. smithii ALI		E33	4		1_M. smithii ALI			E33	4
1_M. smithii ALI		E33	5		1_M. smithii ALI			E33	5
1_M. smithii ALI	110.5	E40	1		1_M. smithii ALI	20700000000		E40	1
1_M. smithii ALI		E40	2		1_M. smithii ALI			E40	2
2_M. intestini	136.4	E07	1		2_M. intestini	71000000000		E07	1
2_M. intestini	149.2	E07	2		2_M. intestini	59000000000		E07	2
2_M. intestini	131.8	E07	3		2_M. intestini	92000000000		E07	3
2_M. intestini	137.6	E07	4		2_M. intestini	34000000000		E07	4
2_M. intestini	141.6	E07	5		2_M. intestini	61000000000		E07	5
2_M. intestini	137.2	E07	6		2_M. intestini	10000000000		E07	6
2_M. intestini	141.6	E07	7		2_M. intestini	2600000000		E07	7
2_M. intestini	152	E08.1	1		2_M. intestini	23000000000		E08.1	1
2_M. intestini	121.5	E08.1	2		2_M. intestini	12000000000		E08.1	2
2_M. intestini	129.9	E08.1	3		2_M. intestini	9300000000		E08.1	3
2_M. intestini		E08.1	4		2_M. intestini			E08.1	4
2_M. intestini		E08.1	5		2_M. intestini			E08.1	5
2_M. intestini		E08.1	6		2_M. intestini			E08.1	6
2_M. intestini	197.3	E08.2	7		2_M. intestini	54000000000		E08.2	7
2_M. intestini	187.7	E08.2	8		2_M. intestini	15000000000		E08.2	8
2_M. intestini	148.5	E08.2	9		2_M. intestini	9300000000		E08.2	9
2_M. intestini	124.6	E08.2	10		2_M. intestini	10000000000		E08.2	10
2_M. intestini	127.7	E13	1		2_M. intestini	6300000000		E13	1
2_M. intestini	141.7	E13	2		2_M. intestini	12000000000		E13	2
2_M. intestini	146.6	E13	3		2_M. intestini	4100000000		E13	3
2_M. intestini	144.6	E13	4		2_M. intestini	7100000000		E13	4
2_M. intestini	134.4	E13	5		2_M. intestini	44000000000		E13	5
2_M. intestini	170.3	E13	6		2_M. intestini	11000000000		E13	6
2_M. intestini	116.7	E16	1		2_M. intestini	2800000000	22.73	E16	1
2_M. intestini		E16	2		2_M. intestini			E16	2
2_M. intestini		E17	1		2_M. intestini		21.42	E17	1
2_M. intestini		E17	2		2_M. intestini			E17	2
2_M. intestini		E18	1		2_M. intestini			E18	1
2_M. intestini		E18	2		2_M. intestini			E18	2
2_M. intestini		E18	3		2_M. intestini			E18	3
2_M. intestini		E18	4		2_M. intestini			E18	4
2_M. intestini	111.4	E24	1		2_M. intestini	60500000000		E24	1
2_M. intestini	107.1	E24	2		2_M. intestini	34600000000		E24	2
2_M. intestini		E24	3		2_M. intestini			E24	3
2_M. intestini		E24	4		2_M. intestini			E24	4
2_M. intestini	153.8	E30	1		2_M. intestini	69600000000		E30	1
2_M. intestini		E30	2		2_M. intestini			E30	2
2_M. intestini		E30	3		2_M. intestini			E30	3
2_M. intestini		E30	4		2_M. intestini			E30	4
2_M. intestini		E30	5		2_M. intestini			E30	5
2_M. intestini	112.4	E31	1		2_M. intestini	25100000000		E31	1
2_M. intestini		E31	2		2_M. intestini			E31	2
2_M. intestini		E31	3		2_M. intestini			E31	3
2_M. intestini	123.3	E32	1		2_M. intestini	69900000000		E32	1
2_M. intestini		E32	2		2_M. intestini			E32	2
2_M. intestini		E32	3		2_M. intestini			E32	3
2_M. intestini		E32	4		2_M. intestini			E32	4
2_M. intestini		E32	5		2_M. intestini			E32	5
2_M. intestini	117.1	E37	1		2_M. intestini	26000000000		E37	1
2_M. intestini		E37	2		2_M. intestini			E37	2
2_M. intestini	87.9	E41	1		2_M. intestini	12100000000		E41	1
2_M. intestini		E41	2		2_M. intestini			E41	2
3_M. smithii GRAZ-2	138.9	E05	1		3_M. smithii GRAZ-2	61000000000		E05	1
3_M. smithii GRAZ-2		E05	2		3_M. smithii GRAZ-2			E05	2
3_M. smithii GRAZ-2		E05	3		3_M. smithii GRAZ-2			E05	3
3_M. smithii GRAZ-2	134.2	E11	1		3_M. smithii GRAZ-2	26000000000		E11	1
3_M. smithii GRAZ-2	121.5	E11	2		3_M. smithii GRAZ-2	27000000000		E11	2
3_M. smithii GRAZ-2		E11	3		3_M. smithii GRAZ-2			E11	3
3_M. smithii GRAZ-2	122	E12.1	1		3_M. smithii GRAZ-2	47000000000		E12.1	1
3_M. smithii GRAZ-2	131.8	E12.1	2		3_M. smithii GRAZ-2	50000000000		E12.1	2
3_M. smithii GRAZ-2	131.1	E12.1	3		3_M. smithii GRAZ-2	63000000000		E12.1	3
3_M. smithii GRAZ-2		E12.1	4		3_M. smithii GRAZ-2			E12.1	4
3_M. smithii GRAZ-2	120.4	E12.2	5		3_M. smithii GRAZ-2	61000000000	45.93	E12.2	5
3_M. smithii GRAZ-2	134.8	E12.2	6		3_M. smithii GRAZ-2	24000000000		E12.2	6
3_M. smithii GRAZ-2	103.8	E12.2	7		3_M. smithii GRAZ-2	14000000000		E12.2	7
3_M. smithii GRAZ-2	108.2	E12.2	8		3_M. smithii GRAZ-2	12000000000		E12.2	8
3_M. smithii GRAZ-2	101	E12.2	9		3_M. smithii GRAZ-2	15000000000		E12.2	9
3_M. smithii GRAZ-2	112.7	E12.2	10		3_M. smithii GRAZ-2	96000000000		E12.2	10
3_M. smithii GRAZ-2	116.3	E12.3	11		3_M. smithii GRAZ-2	56000000000		E12.3	11
3_M. smithii GRAZ-2	118.9	E12.3	12		3_M. smithii GRAZ-2	34000000000		E12.3	12
3_M. smithii GRAZ-2	114.9	E12.3	13		3_M. smithii GRAZ-2	30000000000		E12.3	13
3_M. smithii GRAZ-2		E12.3	14		3_M. smithii GRAZ-2			E12.3	14
3_M. smithii GRAZ-2	91.3	E20	1		3_M. smithii GRAZ-2	5630000000000		E20	1
3_M. smithii GRAZ-2		E20	2		3_M. smithii GRAZ-2			E20	2
3_M. smithii GRAZ-2		E20	3		3_M. smithii GRAZ-2			E20	3
3_M. smithii GRAZ-2		E20	4		3_M. smithii GRAZ-2			E20	4
3_M. smithii GRAZ-2	92	E39	1		3_M. smithii GRAZ-2	22200000000		E39	1
3_M. smithii GRAZ-2		E39	2		3_M. smithii GRAZ-2			E39	2
4_M. stadtmanae	130.2	E14.1	1		4_M. stadtmanae	11000000000	28.25	E14.1	1
4_M. stadtmanae	138.2	E14.1	2		4_M. stadtmanae	5000000000		E14.1	2
4_M. stadtmanae		E14.1	3		4_M. stadtmanae			E14.1	3
4_M. stadtmanae	168.7	E14.2	4		4_M. stadtmanae	9400000000		E14.2	4
4_M. stadtmanae	116	E14.2	5		4_M. stadtmanae	6600000000		E14.2	5
4_M. stadtmanae	137.9	E15	1		4_M. stadtmanae	4200000000		E15	1
4_M. stadtmanae	160.9	E15	2		4_M. stadtmanae	4400000000		E15	2
4_M. stadtmanae	127.8	E21	1		4_M. stadtmanae	19300000000		E21	1
4_M. stadtmanae		E21	2		4_M. stadtmanae			E21	2
4_M. stadtmanae		E21	3		4_M. stadtmanae			E21	3
4_M. stadtmanae		E21	4		4_M. stadtmanae			E21	4
4_M. stadtmanae	107.3	E28	1		4_M. stadtmanae	40800000000		E28	1
4_M. stadtmanae		E28	2		4_M. stadtmanae			E28	2
4_M. stadtmanae	98.2	E34	1		4_M. stadtmanae	23400000000		E34	1
4_M. stadtmanae		E34	2		4_M. stadtmanae			E34	2
4_M. stadtmanae	94	E35	1		4_M. stadtmanae	19900000000		E35	1
4_M. stadtmanae		E35	2		4_M. stadtmanae			E35	2

## Sheet: Figure 3
Figure 3
Figure 3 a														Figure 3 b		Figure 3 c		Figure 3 d
AEV M. smithii ALI			AEV M. intestini			WCL M. smithii ALI			WCL M. intestini					Source data are provided in Supplementary Table 6-8		Source data are provided in Table 6-8			AEV M. smithii ALI	AEV M. intestini	WCL M. smithii ALI	WCL M. intestini
EV_Ali_19	EV_Ali_25	EV_Ali_26	EV_int24_2	EV_int30_2	EV_int32_1	WCL_Ali_19	WCL_Ali_25	WCL_Ali_26	WCL_Int_24	WCL_Int_30	WCL_Int_31	T: Protein						Category	Mean_EV_Ali	Mean_EV_int	Mean_WCL_Ali	Mean_WCL_int
-343397	-421831	-454692	-329889	-410688	-39817	0.12331	-138595	0.663496	0.475735	0.574292	0.23543	GUT_GENOME001950_00065						Adhesin/ adhesion/ IG-like 01	314363	231421	-115959	-223582
-0.733183	-0.848434	0.82852	-0.089921	104023	172166	161281	144715	194342	166889	265611	186611	GUT_GENOME001950_00487						Adhesin/ adhesion/ IG-like 02	798777	650505	372926	-48559.1
0.358274	168571	-0.334419	-298568	-184874	-509026	0.36651	0.755404	-0.50882	0.467606	0.326364	0.299559	GUT_GENOME001950_01117						Adhesin/ adhesion/ IG-like 03	707731	602299	179037	-321774
-439305	-39351	-181101	-416478	-422696	-424018	111923	0.500589	0.663496	0.768185	0.73944	0.96335	GUT_GENOME001966_00517						Adhesin/ adhesion/ IG-like 04	432284	344447	48124.8	59922.4
-448394	-301216	-299678	-393594	-51199	-560653	-473461	-443765	-468365	-425188	-467586	-568843	GUT_GENOME001966_00941						Adhesin/ adhesion/ IG-like 05	784382	481965	195775	-73333.1
-40484	-122458	-439724	-375104	-406241	-318204	-0.267479	-0.136112	0.57822	-503281	-340491	-125822	GUT_GENOME002944_00001						Adhesin/ adhesion/ IG-like 06	109353	695890	610609	-36437.1
-30636	-242952	-422258	-421253	-481585	-242379	-379222	-347437	-460693	-180615	-194644	-224375	GUT_GENOME002944_00206						Adhesin/ adhesion/ IG-like 07	568524	825332	240293	212076
-499751	-187394	-296798	-481526	-469077	-467301	-536472	-251929	-19038	-627097	-319784	-47488	GUT_GENOME002944_00331						Adhesin/ adhesion/ IG-like 08	345035	149665	-82199.2	-334243
-284185	-0.0109863	263387	-0.58742	281633	0.215305	181052	19238	332696	210329	0.721665	0.897532	GUT_GENOME002944_00946						Adhesin/ adhesion/ IG-like 09	299333	265338	-82164	134422
-404292	-295083	-253178	-367912	-385262	-319443	-321815	-300385	-298049	-294843	-380228	-270494	GUT_GENOME003140_00067						Adhesin/ adhesion/ IG-like 10	133713	157570	-179840	-52873.5
-40468	-391629	-509289	-37446	-408919	-280065	-276626	-181132	-215648	120212	121643	0.353426	GUT_GENOME003140_00390						Adhesin/ adhesion/ IG-like 11	465279	513004	273445	-422516
-359872	-343946	-475843	-426332	-483647	-449894	-306575	-269993	-263323	-0.660151	-0.830874	-167025	GUT_GENOME004870_00413						Adhesin/ adhesion/ IG-like 12	569990	502018	61799	-58037.5
-145263	-432423	-274781	-0.899238	-194541	0.568371	-0.215012	-0.146345	-0.398321	221675	203162	181217	GUT_GENOME004870_01393						Adhesin/ adhesion/ IG-like 13	123972	92377.4	-203508	-130659
-0.516195	0.975716	192338	-147052	0.306267	-128993	0.792696	163361	163617	183131	201955	167384	GUT_GENOME005651_00162						Adhesin/ adhesion/ IG-like 14	527501	301038	48946.8	-111417
-423016	-27484	-379697	-48561	-364927	-245097	-199677	-194366	-223908	-387687	-560561	-400127	GUT_GENOME005651_01529						Adhesin/ adhesion/ IG-like 15	322184	147699	-84064.4	-95822.4
-490749	-486248	-498194	-363608	-440979	-333926	267807	112011	142509	304985	330961	287271	GUT_GENOME006755_00134						Adhesin/ adhesion/ IG-like 16	220630	185652	-98094.2	0.0900139
-426917	-363304	-426673	-429365	-607012	-386419	-290841	-432001	-185646	-379079	-561577	-515727	GUT_GENOME006755_00328						Adhesin/ adhesion/ IG-like 17	224253	87473.3	-223587	-9871.9
-434857	-42949	-344983	-402332	-410463	-333018	121795	0.15802	0.134748	-0.733213	0.282582	-0.224003	GUT_GENOME006755_00559						Adhesin/ adhesion/ IG-like 18	558486	701424	320114	-102135
-344236	-360717	-137255	-225593	-194541	-0.771639	0.387024	0.523359	0.750021	215482	173354	128775	GUT_GENOME006755_00894						Adhesin/ adhesion/ IG-like 19	588188	399503	91663	0.017374
-460326	-471416	-358736	-361816	-402246	-371042	-206666	-200374	-231335	-297828	-354379	-449625	GUT_GENOME006755_00926						Adhesin/ adhesion/ IG-like 20	219159	300091	-0.00684233	45755.5
-33494	-234424	-407503	-379336	-38116	-297195	205445	0.510391	163129	200843	15239	0.33824	GUT_GENOME006755_01474						Adhesin/ adhesion/ IG-like 21	555627	330492	-140560	-141921
-167262	-166369	224005	-427145	0.801516	0.442373	-0.766867	-0.167028	-0.612978	-0.573734	-0.627341	-0.781059	GUT_GENOME010455_00919						Adhesin/ adhesion/ IG-like 22	547916	360069	129668	-45534
-363568	-0.0973473	-497058	-420322	20037	0.188833	115356	0.601871	0.685617	0.731319	127244	-0.646574	GUT_GENOME011061_00431						Adhesin/ adhesion/ IG-like 23	546900	493987	77718.3	-111101
-384307	-130885	-0.35973	-571011	-337659	-321935	0.244419	108774	0.701216	124793	119082	104746	GUT_GENOME011061_01217						Adhesin/ adhesion/ IG-like 24	220122	248463	-71386.3	-159790
-295332	-371027	-372558	-359733	-430109	-420163	-52489	-28021	-381119	-353647	-52776	-429315	GUT_GENOME011714_01136						Adhesin/ adhesion/ IG-like 25	382946	128614	-10713.9	0
-196264	-512505	-553642	-414847	-22681	-33442	-13443	-305947	-481729	-172737	-0.84847	-40713	GUT_GENOME011962_00850						Adhesin/ adhesion/ IG-like 26	605290	528507	37342.7	0
-423094	-474771	-314434	-329969	-511136	-438473	-0.215012	0.433475	117552	0.554588	0.863498	0.4799	GUT_GENOME012531_01149						Adhesin/ adhesion/ IG-like 27	209703	232340	-257556	0
-516129	-269863	-173676	-338538	-229745	-325909	-0.139725	-164978	-136546	0.29002	114488	-0.224003	GUT_GENOME012531_01281						Adhesin/ adhesion/ IG-like 28	569621	711392	377519	0
-442252	-372591	-583864	-314559	-485149	-391215	-242682	-369864	-0.856091	-10458	-327829	119174	GUT_GENOME012531_01715						Adhesin/ adhesion/ IG-like 29	361759	-32957	-103643	0
-422619	-474442	-355188	-417127	-348089	-268756	-0.305376	-143528	0.682478	0.179909	-0.503711	-110506	GUT_GENOME012603_00569						Adhesin/ adhesion/ IG-like 30	564491	533230	259668	0
-278279	-494304	-490139	-434748	-484395	-457286	283561	226033	266985	34818	338212	293713	GUT_GENOME012603_00764						Adhesin/ adhesion/ IG-like 31	131191	85702	-145468	0
158421	253522	24549	0.968974	275173	238523	268499	276908	322815	400492	410772	336939	GUT_GENOME012788_01313						Adhesin/ adhesion/ IG-like 32	511057	467893	144204	0
181867	275869	344123	234265	357628	0.0301342	375899	398952	377308	445378	426428	425527	GUT_GENOME013047_00499						Adhesin/ adhesion/ IG-like 33	736238	601616	179291	0
-428793	-299133	-338562	-38018	-411934	-419347	-117437	-0.805037	-0.0565834	0.791162	0.485797	103339	GUT_GENOME014139_00190						Adhesin/ adhesion/ IG-like 34	-40712	-108403	0	-136845
-473426	-431573	-338622	-427625	-588819	-34489	-0.686083	-303593	-380288	-329196	-123141	-202185	GUT_GENOME014311_00045						Adhesin/ adhesion/ IG-like 35	378807	245802	-33799.5	79135
-339998	-384838	-537851	-307858	-278559	-397798	-0.0869064	0.580317	0.215168	12503	105547	183939	GUT_GENOME014892_00134						Adhesin/ adhesion/ IG-like 36	598873	367813	125082	0
-439289	-188251	-117991	-169065	-329085	-336695	198886	246742	148218	0.857981	0.972728	0.643276	GUT_GENOME014948_00170						Adhesin/ adhesion/ IG-like 37	312410	109352	-130807	0
-394716	-477114	-468307	-464844	-337837	-487867	-133307	-123638	-172827	-446586	-409068	-461305	GUT_GENOME015165_01238						Adhesin/ adhesion/ IG-like 38	345579	418090	-67408	0
-359182	-349323	-48579	-277947	-400418	-414649	-460625	-459807	-425006	-369957	-281201	-362927	GUT_GENOME017996_01391						Adhesin/ adhesion/ IG-like 39	103041	-35595.7	92197.8	0
-410811	-424161	-422596	-437131	-388772	-327345	-342797	-253116	-444737	-157742	-146928	-146911	GUT_GENOME018402_00534						Adhesin/ adhesion/ IG-like 40	354589	231750	-75094	0
-390053	-344666	-383229	-516813	-310221	-418687	0.475883	0.433475	-0.758993	-0.2789	-0.538985	-259282	GUT_GENOME018608_00255						Adhesin/ adhesion/ IG-like 41	317893	260402	0.522589	0
-354338	-378346	-324046	-476896	-473653	-497758	-374357	-592044	-518207	-0.944717	-394183	-477022	GUT_GENOME018729_00016						Adhesin/ adhesion/ IG-like 42	344887	152972	-54564.2	0
-172507	-256578	-472159	-413302	-528239	-3.23	-424723	-376577	-297297	-613553	-605506	-385302	GUT_GENOME018729_01034						Adhesin/ adhesion/ IG-like 43	343647	234408	-171630	0
0.0158176	-195097	-390136	-520017	-587485	-273951	0.052309	0.467422	-0.893085	-0.135813	-0.589868	-0.646574	GUT_GENOME019331_00579						Adhesin/ adhesion/ IG-like 44	170438	146433	-289432	0
-124452	-328767	0.564926	-448981	-105673	-0.944004	-269101	-206079	-224974	-211167	-185399	-188601	GUT_GENOME019331_00837						Adhesin/ adhesion/ IG-like 45	167522	85249.8	-105297	0
-161017	-0.543955	130592	-289219	-0.0839901	0.0885811	0.469486	0.611013	0.323944	251175	276136	338795	GUT_GENOME020722_01275						Adhesin/ adhesion/ IG-like 46	24429.3	10934.2	0	0
-378883	-414172	-421533	-252984	-406999	-397187	-0.349941	-0.203955	-0.283354	-461611	-346125	-475537	GUT_GENOME020752_00156
-40838	-34062	-44843	-382328	-418199	-379431	-103141	-0.854506	-0.466385	-0.573734	-0.737765	-1224	GUT_GENOME020752_00222
-376843	-358129	-0.514572	-497835	-195977	-42878	-325427	-512329	-372675	-219811	-288397	-144264	GUT_GENOME020752_00599
-287124	-471761	-370523	-314637	-261086	-333317	-118442	-306242	-18381	-0.0227203	0.73944	0.995167	GUT_GENOME021825_00222
330594	331094	314202	-0.318862	270699	0.626238	373918	476055	395972	48572	518813	478092	GUT_GENOME021825_00876
-436443	-114496	-323244	-559123	-508652	-343208	-0.812914	-0.193308	-0.371969	-459258	-43212	-444357	GUT_GENOME023262_00520
-397566	-228697	-280849	-386344	-341971	-411583	-529264	-569857	-535579	-495572	-479976	-372535	GUT_GENOME023479_00173
-383234	-516774	-373785	-468151	-438699	-408921	-231195	-235605	-194251	0.61471	0.15595	0.357199	GUT_GENOME026035_00129
-440882	-375017	-385082	-469678	-507126	-432775	-256022	-189245	-215556	-197927	-171667	-169114	GUT_GENOME026035_00688
-0.78705	-0.463266	0.864485	-404514	0.446222	-0.204111	-446095	-460182	-153602	-428024	-526351	-476297	GUT_GENOME029030_00790
-378452	-214726	-202421	-306893	-505766	-472832	262149	245055	250191	158308	233418	271264	GUT_GENOME029369_01520
-397394	-359357	-398561	-410987	-409056	-329707	0.598219	108117	235188	-437547	-506279	-402562	GUT_GENOME030764_00219
-322849	-412556	-430265	-456974	-594775	-364239	311718	234494	243818	152748	182517	231709	GUT_GENOME030862_01483
-387957	-4498	-488357	-33559	-585139	-488602	0.052309	-12584	-396871	-499911	-412672	-510943	GUT_GENOME031327_00854
-486696	-327952	-280917	-406214	-485776	-476227	-410351	-472659	-45989	-465219	-517091	-255333	GUT_GENOME031842_01382
-372809	-128732	-112463	-346796	-15702	0.613853	-486792	-0.573412	-501597	-499988	-399683	-52541	GUT_GENOME033967_00060
-509768	-399012	-286946	-33198	-454483	-385969	0.393797	-0.587284	-140498	-0.93391	-0.0991659	0.133549	GUT_GENOME033967_01011
-320554	-200742	-469192	-394211	-496367	-326493	-206405	-113102	-452227	-452794	-453394	-583432	GUT_GENOME033967_01618
-497737	-374277	-528703	-466016	-540648	-355953	-543224	-321525	-474121	-329518	-492249	-439791	GUT_GENOME039517_00332
-422071	-419655	-262762	-316424	-230678	-239177	-438568	-387878	-411741	-326324	-422135	-308985	GUT_GENOME039533_01708
-0.255329	-0.691708	163066	-395583	-0.815723	-0.135603	-0.901352	-109095	-184913	-220541	-156155	-185855	GUT_GENOME041778_00084
-459793	-394122	-452402	-380437	-325194	-479592	-163005	-0.479872	-0.0724087	0.124121	-0.231414	-102433	GUT_GENOME041778_00381
-352895	-377825	-316899	-490913	-501572	-418075	0.787561	0.307943	159502	-595948	-580962	-397468	GUT_GENOME041778_00712
-273093	-222972	0.513578	-243026	-0.403954	-35423	-445567	-262113	-606578	-383637	-425023	-423299	GUT_GENOME041786_00968
-348012	-444117	-34468	-334162	-387962	-424455	-209029	-296087	-465873	-425801	-476865	-523515	GUT_GENOME041786_01733
-48971	-321029	-0.321928	-450448	-258897	-265072	-144948	0.447149	0.157541	-435135	-639989	-525244	GUT_GENOME041800_00940
-205103	-0.0512505	-106097	-421056	-111177	-210406	-354345	-147342	-335383	-516185	-287009	-240541	GUT_GENOME041810_00385
-145263	-0.38114	0.9049	-436687	-220338	-218251	318709	255686	347494	336085	391589	342435	GUT_GENOME041810_01024
123435	148292	288349	0.00122738	302208	-374164	0.666933	0.433475	0.842943	-367028	0.0219717	-0.580147	GUT_GENOME041810_01385
-427355	-445382	-116868	-446948	-499556	-458622	-493142	-383332	-689515	-591576	-508897	-492211	GUT_GENOME041810_01481
-204194	-117431	0	-320169	-0.277197	-116518	115356	108992	0.688751	-234077	-183562	-297621	GUT_GENOME043902_01098
-256396	-128732	0.568285	-280949	-127271	-39283	535484	54399	497263	480574	476678	48628	GUT_GENOME043902_01341
28251	454088	56734	28548	517978	421735	118904	127574	-15607	-262297	-316883	-0.537502	GUT_GENOME043902_01504
-430965	-0.904701	0.834112	-394774	-136522	-499487	-547351	-360067	-574751	-56433	-432049	-518329	GUT_GENOME046615_01232
-340524	-432636	-245376	-479299	-470276	-467943	-578932	-535487	-720078	-160007	-19885	-310563	GUT_GENOME046615_01533
-172969	-437165	280736	-366005	158867	0.0559959	301106	294805	264587	404644	321219	261362	GUT_GENOME047646_00987
-487389	-582938	-376654	-273054	-495082	-349042	-235695	-199374	-486173	-352517	108589	0.940905	GUT_GENOME047661_01284
-0.135685	188853	209622	-0.226901	117773	-0.280653	277853	328909	307495	356986	371344	422721	GUT_GENOME047914_00279
-53432	-337333	-116868	-156182	-0.516163	-271042	223502	169937	279868	219229	142485	0.405354	GUT_GENOME047914_00524
-460271	-361781	-330146	-482259	-355897	-400007	-0.868561	145224	232193	168475	-0.158278	171264	GUT_GENOME047914_00774
-497162	-497639	-0.813585	-398981	-243553	-439434	0.874874	122107	120426	0.985842	112247	131516	GUT_GENOME048279_01124
-343281	-470052	-38026	-527585	-444102	-426985	-293912	-151259	-0.552542	-556595	-442521	-528642	GUT_GENOME048293_00436
-41722	-162442	-362504	-451692	-463756	-520031	-17639	-141041	-213308	-16914	-141584	-121277	GUT_GENOME048310_00423
-515837	-472763	-457101	-404127	-42008	-380924	-0.251537	-0.182739	0.219507	0	-0.429013	0.307379	GUT_GENOME048336_00839
-0.0159912	-106951	-146566	-36888	-158126	-343094	0.277756	0.65292	0.425091	-23042	0.777217	0.540869	GUT_GENOME048336_01189
-144025	-44301	-402354	-458345	-311188	-358542	326303	298952	323887	34818	321749	341534	GUT_GENOME048380_00672
-386697	-362918	-0.990084	-312558	-412911	-364453	-416115	-281297	-52378	-4.68	-507087	-649517	GUT_GENOME048397_00934
-541809	-269893	-463798	-363614	-365545	-470022	-225455	-0.805037	-177286	-145895	-100737	-0.449215	GUT_GENOME048397_01101
-379667	-419057	-337405	-465206	-393281	-274058	-398388	-525906	-494211	-1605	-445675	-466888	GUT_GENOME048397_01272
-305767	-408454	-398955	-387256	-456598	-399449	-338974	-357162	-211444	-510806	-499719	-239829	GUT_GENOME048397_01310
-514852	-0.487616	-499032	-168275	-47216	-3809	150901	187405	190352	290689	306724	258978	GUT_GENOME048694_01142
-526734	-274118	-0.813585	-307588	-479257	-339353	0.727167	133394	0.977119	-0.0170059	142851	206371	GUT_GENOME048694_01385
-421869	-509418	-260667	-431651	-431161	-457093	-2731	-143528	-0.921467	-221626	-0.627341	-0.966614	GUT_GENOME048709_01311
-384081	-35269	-232692	-349964	-234983	-37044	-281824	-305187	-581286	-489782	-309136	-558459	GUT_GENOME048709_01335
-0.8594	0.72333	-453163	-392282	-293694	0.0957241	194342	188665	246584	167419	159396	12917	GUT_GENOME048728_00020
21406	218661	117764	132316	0.771414	-297037	506775	529382	442415	48746	509051	504921	GUT_GENOME048728_00962
302813	306108	334169	136189	369558	188516	-0.893084	-0.92322	-347876	-123182	-224105	-323459	GUT_GENOME051178_00489
-442404	-380487	-265615	-462599	-394339	-405383	-311399	-177944	-112645	-281522	-42304	-390533	GUT_GENOME052130_00498
-419327	-280999	-484902	-36613	-451504	-318565	-467207	-190171	-33638	-390324	-3643	-271732	GUT_GENOME052133_00516
-389884	181577	-0.163099	0.436366	0.28207	-413965	-411558	-36032	-594326	-458164	-332663	-417771	GUT_GENOME052135_00212
0.50317	-285351	0.199471	0.283355	-0.313606	-0.160913	327225	326998	323352	305664	238212	30752	GUT_GENOME052135_00307
120706	0.243196	118423	-341163	141874	162624	166413	179605	0.969412	0.97728	209051	187929	GUT_GENOME052135_00855
-430796	-36479	-397786	-474878	-332942	-441876	-223121	-10811	-17411	-112963	-142901	-219811	GUT_GENOME052135_01048
-500347	-160925	-174145	-396759	-350553	-335535	0.393797	0.969528	0.837307	110066	163885	146774	GUT_GENOME052138_00899
-44125	-251866	-23929	-458929	-493261	-499815	-0.407658	-227903	-258846	-0.540567	-0.131108	-111548	GUT_GENOME052752_00259
-414173	-43688	-364664	-402688	-486503	-468519	-53229	-507345	-400801	-143719	-0.949269	-0.482536	GUT_GENOME052922_00010
-283113	-320958	-311128	-377927	-441732	-382754	-376758	-45437	-468161	-234122	-0.546145	0.0191708	GUT_GENOME052922_00011
-276664	-339568	-4627	-44338	-313585	-265141	-479264	-504074	-593242	-0.881058	-0.958793	-0.724157	GUT_GENOME052922_00012
-110116	-409286	-380401	-448536	-213188	-341496	-390369	-401692	-538318	-575474	-425782	-255972	GUT_GENOME052922_00013
-411744	-442088	-451535	-342941	-504122	-379325	-514397	-428604	-483596	-0.93391	-15107	-141665	GUT_GENOME053189_00134
-295861	-389566	-377817	-325484	-383674	-0.797871	-499663	-388958	-379116	-550554	0.387765	-0.0641308	GUT_GENOME053306_01772
-320178	-337609	-377908	-331071	-530465	-394589	-502903	-37195	-547037	-483552	-407365	-317289	GUT_GENOME055714_00749
-553038	-125561	-391805	-405818	-486425	-481623	313245	329382	329134	187652	0.944909	0.319029	GUT_GENOME055714_01658
-495764	-337101	-284979	-528727	-470227	-165916	-555244	-313303	-173808	-0.881058	-142901	-0.80615	GUT_GENOME057256_00992
-476541	-333799	0.453087	-462772	-0.173174	-361541	0.183182	0.00924873	118886	-448029	-542363	-462831	GUT_GENOME057306_00207
-418658	-48889	-428042	-41201	-511768	-348422	-384246	-598912	-328499	-141953	-477526	-213606	GUT_GENOME057306_00487
0.169168	-121439	-0.445198	-27626	-0.453878	-218064	-106817	-278696	-256377	-512052	-463013	-490807	GUT_GENOME057915_00731
-423077	-301354	-412312	-494184	-49176	-289257	249333	198367	294342	273978	230464	167384	GUT_GENOME060185_00472
-436857	-34644	-463142	-451752	-287793	-330746	-33813	-300239	-524949	-558281	-248222	-351514	GUT_GENOME060823_01576
0.525438	-495808	-179309	-341236	-0.758137	-307222	194342	194805	171665	240939	220155	214232	GUT_GENOME061502_00348
111565	-0.848434	-40391	-0.899238	-494017	-205874	-429714	-422521	-606529	-375734	-466996	-383141	GUT_GENOME061502_00472
-397949	-489102	-468534	-436507	-428426	-530007	116943	0.777222	-0.182592	-0.582148	0.220654	0.448423	GUT_GENOME061699_00535
311984	458897	433431	263918	447152	33595	47275	469758	540285	229921	198271	234585	GUT_GENOME061699_00613
0.189234	198016	149428	-426682	113953	-212735	2	220103	191694	104439	153751	0.697838	GUT_GENOME061699_01535
-504123	-440727	-150748	-435099	-28159	-347515	-180395	-184167	-321036	0.0874634	0.468139	-217516	GUT_GENOME062449_00932
-380136	-444537	-430751	-303114	-490934	-244601	-399094	-249661	-342031	-364692	-355927	0.394382	GUT_GENOME062449_01160
-261197	0.487616	131994	-161348	144622	-289866	15641	230794	203242	274819	257594	306947	GUT_GENOME062449_01250
-337943	-362075	-486978	-413143	-490833	-439284	0.0437222	-102338	130365	-0.508146	-0.409295	-110506	GUT_GENOME062449_01272
-254028	0.151566	0.762606	-33974	0.171162	-146802	173252	179605	152137	165285	152902	195591	GUT_GENOME064289_00196
-341488	-329723	-407389	-346925	-462311	-354646	-163005	-0.914448	-2892	-354542	-651836	-392971	GUT_GENOME064289_00839
110724	-417539	-387162	-448052	-536346	-487763	-353501	-387572	-410761	-464534	-52094	-71182	GUT_GENOME064456_00174
-176083	-371047	-15217	-450736	-150559	-347359	-250807	-175489	-188427	-447366	-619285	-587578	GUT_GENOME064657_00890
-20579	-204441	-237934	-263241	-381385	-392744	-116439	-0.0713177	0.311804	-392836	-487701	-412678	GUT_GENOME064657_01402
-286347	-0.229708	-491215	-154739	-61908	-399734	210692	186134	224952	0.939579	143034	115321	GUT_GENOME064657_01439
-353795	-508809	-30586	-438725	-369449	-43768	-0.664816	0.190905	-0.0991764	-0.800327	-159473	-168102	GUT_GENOME064905_00027
-357796	-505575	0.523994	-195052	-0.739439	-0.0862751	-0.884863	-158033	0.0050354	-26581	-42666	-359065	GUT_GENOME064905_00146
-0.582691	260165	238995	-219845	269558	0.851797	244524	294202	247494	190839	185265	16152	GUT_GENOME064905_00434
-42381	-314644	-313975	-502544	-597253	-416371	-175046	-215816	-148745	-469467	-381868	-510787	GUT_GENOME064905_01369
-404784	-0.0926704	170731	-0.628589	118917	-247966	160845	128528	190352	0.891785	191915	193081	GUT_GENOME065556_00387
-392016	-0.691708	0.0489101	-379817	0.72505	-347257	-419428	-484698	-576919	-445185	-380168	-440502	GUT_GENOME065556_00691
-11307	-504952	-0.152002	-325548	-152681	-242643	-25486	-223977	-288389	-415513	-565863	-590821	GUT_GENOME065556_01373
0.666668	-0.954742	176846	-305754	0.66316	-0.600271	-0.0133781	-0.115864	-215853	-41059	-439112	-454288	GUT_GENOME065556_01570
70406	802624	802428	644823	742393	717056	411974	431262	117105	-628194	-306406	-384004	GUT_GENOME065782_00469
-506699	-192324	0.708836	-449367	0.356377	-198404	-149881	-0.416584	-151833	-483872	-60875	-523558	GUT_GENOME066320_00081
353879	453144	341814	321624	32995	31222	-0.407658	-0.236378	-32141	-50263	-5398	-378629	GUT_GENOME066393_01516
-307383	-419345	-0.970455	-396706	-0.678814	-367091	-381654	-564944	-358231	-67108	-261121	-107425	GUT_GENOME066420_00074
-488592	-366962	-261332	-37798	-342201	-385603	-209141	-139813	-309806	-555042	-605609	-450391	GUT_GENOME066420_00694
-340469	-337697	-424802	-378175	-284026	-369455	0.255617	-122549	-137851	-0.245111	127244	12497	GUT_GENOME066684_00429
-426475	-397019	-513317	-43033	-397879	-433745	-51154	-211706	-274003	-57705	-370233	-478933	GUT_GENOME067310_00517
-346253	-371315	-302611	-184738	-502981	-425197	-554124	-506758	-583712	-375768	-448784	-314931	GUT_GENOME067420_00670
-196438	-302594	-107138	-311154	-226969	-473673	-36498	-34298	-396286	-503218	-439372	-39564	GUT_GENOME067633_01377
-430341	-323126	-573274	-42768	-459801	-406692	-44422	-565977	-396416	-193399	-132683	-19729	GUT_GENOME067747_00381
413026	-0.809546	340411	-332646	337651	246323	788076	767597	730416	723631	723782	754139	GUT_GENOME067904_01075
-495794	-333175	-327886	-359263	-319618	-529416	-661353	-573654	-520641	-425296	-333717	-347936	GUT_GENOME068037_00311
-364111	-284521	-188791	-286027	-504775	-268297	-202613	-210701	-515264	-318684	-503308	-401174	GUT_GENOME068080_00576
-446169	-497903	-0.753643	-540195	-116068	-415627	344931	323098	273948	138154	151705	150392	GUT_GENOME069926_01031
-442469	-331707	181445	-50255	0.429796	-0.851809	0.430492	0.0321121	-0.352516	0.804131	118001	0.550785	GUT_GENOME071408_01121
-388442	-458224	-400305	-398887	-458417	-414544	-0.17437	-0.37388	-0.811144	-0.660151	-0.158278	-145582	GUT_GENOME072661_00709
202254	239242	273448	108927	255751	163852	-0.431406	-0.552851	-392263	-432699	-411766	-466823	GUT_GENOME072832_01070
-409906	-415491	-501609	-424162	-469768	-47918	-520097	-342784	-487332	-453446	-507619	-112597	GUT_GENOME074160_00691
-412406	-32357	-435623	-427481	-529934	-51101	166413	204116	205687	-496454	-433695	-43345	GUT_GENOME076374_00154
-380937	-400149	-444404	-298446	-560182	-359588	-243338	-0.733877	-196029	106878	0.762805	0.920656	GUT_GENOME076374_00908
-159636	-427402	-123739	-392856	-471169	-476644	-13443	0.641069	0.691877	-433412	-342731	-171768	GUT_GENOME078972_00478
-380933	-218737	-468846	-435029	-164943	-371302	-417779	-443053	-567182	-536149	-397492	-332793	GUT_GENOME081982_00027
-466242	-435761	-372963	-488444	-449622	-464943	-463345	-43673	-593041	-269851	-331766	-320549	GUT_GENOME083134_00171
0.27059	0.672041	0.267176	-406804	-0.272709	-316569	0.815577	0.863888	123673	0.686501	0.593965	0.540869	GUT_GENOME086148_00401
-424249	-408205	-161372	-372545	-138446	-350387	-360013	-216442	-300565	-490409	-474138	-336535	GUT_GENOME086148_01151
-400299	-462772	-437823	-430096	-378512	-367274	-48077	-405663	-503061	-488818	-448057	-543103	GUT_GENOME086463_00047
0.515938	0.871881	0.427422	0.0938768	143255	0.568371	273252	224083	171971	0.149748	0.852651	-0.141853	GUT_GENOME086463_01068
-394074	-419235	-410275	-408465	-392249	-443743	-365402	-395593	-444608	-589187	-581835	-492785	GUT_GENOME086975_00597
-509737	-487229	-509659	-481027	-489348	-307003	-548696	-521891	-320398	-572567	-51419	-255074	GUT_GENOME087102_00534
-194699	-311333	-0.398548	-268538	-218599	-543423	0.889324	0.416197	0.932886	-368894	-49549	-273409	GUT_GENOME088396_00992
-177036	14205	236119	-173901	206703	0.728565	-483494	-266855	-499779	-517396	-467857	-38925	GUT_GENOME088591_00505
-0.582691	-0.341766	0.132975	-418353	-0.516163	-295116	127225	169937	0.588322	-480646	-418614	-425698	GUT_GENOME088591_01188
-473872	-536095	-428813	-456135	-453906	-372951	0.618601	-240975	-557778	-0.00564575	-0.109735	-0.684843	GUT_GENOME088914_00767
-401558	-117431	-548154	-397801	-372184	-289628	-424375	-103284	-503468	-578095	-507056	-48631	GUT_GENOME089209_00748
375615	454463	393318	257057	327672	31046	-187318	-103284	-486136	-491749	-440331	-509704	GUT_GENOME089958_00494
512766	602792	700311	407039	644962	533519	30651	302415	-221038	-565284	-434324	-420171	GUT_GENOME090306_01496
493761	586469	684333	40557	617978	539973	101984	207458	-34453	-437658	-457964	0.0521221	GUT_GENOME090367_00734
133685	0.598763	-110309	-155459	-363678	-426168	11968	0.967157	0.776766	-0.17345	-204407	-206558	GUT_GENOME090436_01249
-429313	-475815	-520032	-558782	-351785	-463731	-419619	-476289	-363531	0.906891	0.697619	0.589779	GUT_GENOME090576_00951
-324157	-29327	-196214	-358671	-215817	-377723	0.0437222	0.464064	-0.620712	-478665	-0.208512	0.20645	GUT_GENOME090886_01219
-457013	-118423	-0.291164	-423958	-0.219921	-396039	552838	419597	476197	325857	338682	340171	GUT_GENOME090920_00732
-249782	-297541	-0.174284	-268837	-110378	-130867	109242	101385	0.591673	-0.377949	-0.0423803	0.554075	GUT_GENOME090920_00815
-412958	-411958	-381689	-394389	-377093	-347682	-506861	-492785	-381909	-490006	-101729	-0.700441	GUT_GENOME091148_01768
-338104	-365854	-428042	-46777	-443882	-364063	-0.251537	-0.0958958	237151	-612984	-436199	-527747	GUT_GENOME091411_01471
-348749	-443401	-438278	-330335	-363311	-36918	0.175341	0.319141	-0.295685	-515603	-159125	-257164	GUT_GENOME091638_01013
330594	21377	277138	153287	231076	312656	-112513	-272261	-387893	-540419	-4568	-410193	GUT_GENOME092034_01330
-363488	-383563	-348862	-458063	-355156	-426885	-249103	-241953	-571196	-0.891476	-152477	-0.884153	GUT_GENOME092159_01167
-0.115854	-208244	-361486	-354514	-381837	-447427	-388387	-401452	-380033	-400494	-442998	-482894	GUT_GENOME092268_00863
-158269	-0.174309	-0.688055	-0.755502	-0.374807	-0.936699	-170044	-119331	-22375	-363731	-535935	-65308	GUT_GENOME092846_00047
-269755	-367945	-512972	-474079	-48202	-312243	-0.623196	-189483	-268469	-229741	-189591	-18839	GUT_GENOME092846_00783
856206	79819	772839	642555	734857	756765	471404	421108	240046	-442864	-511291	-360168	GUT_GENOME092952_01055
880492	778156	737684	569334	713299	668883	481841	362236	274702	-145676	-0.510697	-0.732149	GUT_GENOME092952_01330
532193	518661	529684	331824	469844	425771	-187696	-317079	-461218	-407343	-303369	-607718	GUT_GENOME093033_01078
-346675	-432805	-373152	-350398	-444218	-300713	-0.413557	-126954	-0.110023	-519727	-568617	-476547	GUT_GENOME093107_01717
-434522	-380682	-126105	-308453	-413388	-411748	-148631	-167293	-181804	-185674	-0.839646	-0.378513	GUT_GENOME093244_01685
-610164	-254973	-248205	-400636	-0.79627	-38236	-407802	0.548952	0.139336	-497034	-437193	0.390707	GUT_GENOME093560_00155
-0.120787	-29099	0.438477	-156182	-104138	-411416	111308	0.277649	0.512554	-522854	-464046	-552645	GUT_GENOME094216_01549
-24903	-0.499947	-404796	-197928	-37615	-459669	-0.241007	0.238865	-0.143063	-0.356144	-0.225654	0.330585	GUT_GENOME094496_01751
-0.867668	-256669	-143844	-408688	-295299	-470369	-497499	-344701	-442156	0.422066	0.345834	0.580128	GUT_GENOME094686_00819
-418083	-296211	-127302	-300491	-40289	-303514	-0.225353	-179734	0.223833	-181707	-238683	-402257	GUT_GENOME094686_01652
-463749	-496099	-485478	-482019	-399758	-221505	-354442	-623443	-434365	-495479	-57211	-400673	GUT_GENOME094853_00634
773839	708708	640646	554344	619505	633047	3801	351283	182027	-304769	-338523	-322031	GUT_GENOME094853_00744
-3673	-392129	-270436	-330715	-442034	-374956	-417443	-503116	-498461	-214499	-203306	-19007	GUT_GENOME095081_00279
-403801	-538592	-478711	-345724	-284957	-275471	-333982	-434555	-473972	-40824	-441424	-4252	GUT_GENOME095081_00285
29886	201308	330693	0.3014	347985	174456	271234	256472	257991	164926	176859	125981	GUT_GENOME103380_00048
-333162	-41409	-430038	-271474	-391398	-534126	-156293	-107132	-0.295685	185331	100493	186611	GUT_GENOME103380_01502
125735	116334	153605	0.851403	136216	-485315	101326	0.516891	0.694996	186882	142668	0.155376	GUT_GENOME103396_01637
-0.516195	109325	0.389948	-178905	160094	-268043	126673	0.9238	0.719711	207682	14858	13572	GUT_GENOME103408_00131
-425473	-311033	-343112	-337267	-262019	-433421	-203687	-188902	-121736	0.262094	0.485797	0.307379	GUT_GENOME103408_01879
-246105	-28398	-460358	-405219	-401629	-387797	-591309	-525841	-314336	-303789	-383553	-352873	GUT_GENOME103408_02087
261865	348136	47475	13523	435674	451076	-0.372751	0.352224	-543253	-373802	137266	0.451954	GUT_GENOME103466_00566
-155572	-0.12096	331695	-394019	22261	0.79808	0.553551	126612	-135252	-406728	-461082	-466644	GUT_GENOME103466_01019
-421894	-41927	-42124	-412886	-526975	-385424	-180297	-0.710915	-154547	-498884	-564788	-578292	GUT_GENOME103466_01376
-302748	-341367	-373354	-444277	-429688	-45115	-202852	-235122	-0.970047	-361497	-590441	-661136	GUT_GENOME103491_00961
0.810923	226158	276407	-0.858596	255751	-0.771639	-315892	-471723	-47834	-469692	-527435	-261207	GUT_GENOME103553_01687
-483437	-33767	-264974	-378348	-54251	-346923	-356365	-339443	-396541	-635891	-263867	-280644	GUT_GENOME103637_01123
-313159	-411027	-378575	-342081	-460701	-499551	-37039	-431858	-34637	-430347	-50636	-236356	GUT_GENOME103637_01611
-471985	-220869	-477059	-448891	-662579	-424066	-180164	0.490719	-101012	-0.265289	-323641	-292734	GUT_GENOME103665_00784
-374253	-472825	-300791	-322121	-491429	-242376	-104051	0.141294	0.188856	-350539	-382108	-494552	GUT_GENOME103665_01203
-499387	-344471	-406553	-379748	-342236	-495207	-243895	-234255	-254551	-440999	-51408	-663318	GUT_GENOME103665_01779
-386364	-458098	-35522	-526482	-36271	-467393	-283689	-358133	-50675	-271317	-283017	-374916	GUT_GENOME103988_01151
-349491	0.232056	-150748	-0.0951567	-199194	-409352	0.624372	263361	0.908907	194691	227448	189234	GUT_GENOME103991_00663
-0.78705	-229205	-325305	-33334	179512	156323	138022	137028	0.79723	-156816	-210787	-227113	GUT_GENOME104260_00036
-358484	-33188	-554068	-461914	-334464	-335125	-369483	-328461	-485859	-456428	-583484	-298992	GUT_GENOME104260_00531
-404867	-283272	-202958	-41126	-409376	-417195	-18351	-0.940922	-274152	-0.492205	-0.415837	-124672	GUT_GENOME104278_01138
-333682	-35901	-223925	-422912	-401158	-328898	-383478	-45651	-463231	-401454	-164855	-331512	GUT_GENOME104324_01183
-436454	-384027	-429267	-37368	-421557	-378678	-307764	-237261	-435362	-48305	-445233	-614455	GUT_GENOME104724_00582
-135641	-324784	-540218	-369009	-426125	-403445	-124626	-216896	-0.339693	-273124	-380895	-370979	GUT_GENOME104819_01158
-369619	-318384	-446255	-396586	-280529	-266536	-377893	-392314	-414022	-0.565371	-126646	-0.911119	GUT_GENOME104972_00161
465156	3797	262584	397367	311491	445631	0.929501	-10616	-1	-430648	-460953	-646821	GUT_GENOME106535_00469
0.844206	173915	458703	-0.508447	418387	0.266834	247748	271358	239087	23443	223325	216401	GUT_GENOME109037_00147
-450021	-133071	-3877	-33065	-531472	-331495	-0.789707	-0.897066	-130189	-266461	-348952	-470771	GUT_GENOME110260_00350
-432749	-496953	-480006	-451492	-47261	-365354	-13901	-276367	-311076	-341985	-495404	-205742	GUT_GENOME115814_00324
-457822	-389138	-26705	-281185	-599349	-287294	310692	261101	308687	328193	298892	241985	GUT_GENOME115814_01046
-300446	-413696	-310571	-408839	-360296	-356414	-486093	-420282	-72716	-428186	-504033	-497432	GUT_GENOME117039_00432
-0.140686	-437575	-377016	-440144	-228864	-402051	-549007	-490286	-620596	107682	-0.158278	0.527542	GUT_GENOME117039_01134
-394853	-455895	-385439	-456601	-539814	-408062	-419378	-147342	-226348	-449374	-296696	-330018	GUT_GENOME117833_01335
-485423	-404568	0.37468	-367445	-0.295286	225572	-518792	-606559	-520559	-624579	-482972	-407711	GUT_GENOME118492_00658
-396709	-429812	-306978	-351691	-488183	-508647	0.15156	-110086	125376	-360502	-443303	-34756	GUT_GENOME118492_02311
-57155	-340912	-379777	-369578	-405899	-317559	-368729	-418907	-399645	-430168	-436914	-508002	GUT_GENOME118556_00157
-395227	-313227	-3436	-359703	-352196	-277119	-506689	-497447	-506885	-427752	-293508	-326005	GUT_GENOME118556_00373
-373622	-14334	-504247	-381562	177358	-401354	20651	21601	16746	320457	324367	374538	GUT_GENOME118556_01032
0.434223	-150615	-282771	0.00367832	-551056	0.518753	265006	21601	212784	389558	429716	372728	GUT_GENOME118556_01243
-421369	-399876	-514726	-405644	-450033	-444751	-211323	-271544	-52162	-61834	-533528	-506356	GUT_GENOME120168_00445
426871	442336	427645	354975	444282	234084	0.76684	144374	-0.452513	179766	0.736493	0.544182	GUT_GENOME121298_00690
-437972	-376419	-421274	-326158	-493096	-405715	146628	115386	173191	214211	109972	0.812172	GUT_GENOME126972_00264
-569978	-0.87228	158164	-452886	0.629993	-405483	-206402	-256637	-0.960199	-205499	-22235	-106413	GUT_GENOME129791_00449
-520546	-305307	-366282	-311137	-430626	-313619	-227896	0.500589	-221228	-0.0574856	-0.553342	-0.947878	GUT_GENOME129791_01031
-539404	-28795	-455915	-377585	-490912	-432216	-460102	-360809	-378799	-363362	-448861	-372923	GUT_GENOME130062_01382
-323362	-334961	-347125	-411763	-475976	-426726	-460932	-2884	-364133	229921	204359	135531	GUT_GENOME130816_01136
-321827	-403555	-519114	-43131	-443111	-479593	0.349192	0.722044	-0.0357513	-409808	-420142	-448508	GUT_GENOME132203_01006
-179473	-188011	-25492	-372533	-286797	-214391	293183	224083	247494	16865	23244	24988	GUT_GENOME132204_00293
-499543	-345586	-343476	-380287	-494246	-217705	-43258	-423537	-488929	-384989	-412622	-413972	GUT_GENOME132204_00419
451514	328871	304891	-155459	24394	32194	-112513	-25862	-172555	-364345	-623986	-532982	GUT_GENOME132205_00473
-0.763718	-118423	11193	-376744	101292	-391104	-0.609585	-0.525883	-1	-410529	-511698	-495188	GUT_GENOME133176_01694
-43302	-404737	-541708	-396421	-550758	-426249	-492545	-480967	-33667	-360938	-565682	-608841	GUT_GENOME133303_01523
-454063	-404156	-369301	-294357	-310769	-434704	-319859	-367391	-35511	-172663	-0.813493	-0.537502	GUT_GENOME133303_01567
-431712	-351889	-395277	-381857	-409708	-388309	-386447	-427195	-473897	-500572	-247535	-233097	GUT_GENOME134626_01310
0.329634	0.0537186	-139855	-190382	0.306267	-0.489239	214756	206352	188998	251175	201955	162305	GUT_GENOME134692_01000
357356	-300659	-0.191223	-443352	-234855	-127143	-383577	-44346	-542987	381378	316913	392447	GUT_GENOME134705_01572
-418979	-398506	-460578	-505444	-387615	-428254	-414235	-476009	-449757	-208493	-133922	-242632	GUT_GENOME135222_00624
-471763	-328424	-29662	-255456	-536569	-479479	-422721	-389233	-340668	-358399	-496422	-427223	GUT_GENOME135456_00344
-357303	-34841	-320674	-450109	-420473	-350832	-496615	-408191	-398667	-292321	-256223	-337255	GUT_GENOME135474_01174
-476298	-489643	-422462	-334846	-463393	-453918	-0.184423	-138595	-0.605284	0.870365	0.0507307	0.172602	GUT_GENOME135685_01414
-489979	-38783	-157929	-448271	-294353	-401519	-448293	-457132	-523375	-433418	-439359	-363138	GUT_GENOME135818_00643
-458339	-435489	-281111	-482283	-0.164835	-246786	0.729847	0.153858	0.530127	0.515699	-0.0991659	0.210627	GUT_GENOME135886_01274
-41825	-436656	-443242	-422908	-421261	-402775	-172018	-450003	-482444	-394978	-208782	-357813	GUT_GENOME136237_00076
-431769	-491951	-401928	-352661	-492359	-453902	-586096	-34249	-448679	-478099	-518101	-358739	GUT_GENOME136673_00986
-407046	-273489	-439263	-361099	-481385	-373601	-516206	-56032	-49793	-440095	-421198	-457668	GUT_GENOME137195_00907
-423047	-427004	-436005	-408748	-0.164835	-489569	-146165	-158033	-196642	-132757	-123141	-196166	GUT_GENOME138236_00825
-474142	-38035	-33644	-414033	-441811	-382433	-34552	-360374	-351735	-128575	-0.87527	-142959	GUT_GENOME139007_01015
458496	618661	632813	462532	595312	448209	14039	171358	0.097517	-174113	0.616584	-492982	GUT_GENOME143185_00639
353879	337565	372322	302133	35192	357924	-0.91803	-225281	-355253	-510174	-524391	-553596	GUT_GENOME143185_00679
-440104	-418928	-403803	-391874	-566591	-319416	-256808	-215072	-453738	-0.582148	-0.141915	0.0333862	GUT_GENOME143257_00244
-518446	-300461	-54127	-316447	-491092	-264611	-210938	-199368	-495468	-0.00564575	0.489303	106371	GUT_GENOME143257_00884
191821	282198	11307	0.394011	0.5308	246323	382312	362236	375077	111114	241935	195591	GUT_GENOME143258_01211
-293151	-45493	-474763	-411897	-416843	-25287	-36205	-492099	-467305	-279289	-540625	-392242	GUT_GENOME143259_01177
-326344	-519749	-312808	-379382	-532861	-168341	18965	205239	294996	295128	258416	344222	GUT_GENOME143260_00007
-421041	-370179	-375824	-386824	-404328	-405191	-316557	-453826	-431454	-512901	-24112	-323602	GUT_GENOME143260_01243
-444034	-36192	-380352	-367222	-504094	-374218	0.516792	0.777222	0.166557	18009	194491	166474	GUT_GENOME143261_00982
-511239	-330051	-480416	-285026	-405687	-43502	-209793	-362837	-390295	-417848	-391468	-483057	GUT_GENOME143261_00983
-430816	-124519	0.836901	-512616	-0.57572	-195597	-251319	-182193	-199064	-465753	-460873	-352803	GUT_GENOME143262_01811
-351198	-0.980429	-445423	-378886	-438169	-349161	117534	139165	0.673018	-467711	-488079	-458666	GUT_GENOME143264_00964
-477574	-396109	-487454	-479506	-35528	-345693	-192891	-294809	-215954	-468755	-426099	-373162	GUT_GENOME143264_01365
-42409	-4095	-5462	-373505	-420719	-48563	-346522	-381176	-478656	-377007	-397246	-387088	GUT_GENOME143264_01692
-166676	-0.174309	-0.321928	-0.667064	-134624	0.0449696	0.833124	165734	152663	-0.723875	-0.911796	-0.677109	GUT_GENOME143264_01827
-385887	-280001	-350879	-465594	-454317	-353229	-317179	-201787	-176434	-392448	-123141	-196123	GUT_GENOME143265_01229
-471809	-398876	-381328	-449359	-533602	-461291	-107751	-113102	-122913	-436317	-336615	-430491	GUT_GENOME143266_00072
857404	725986	769757	58842	729289	657765	31822	308008	247494	-1	-0.314555	-219998	GUT_GENOME143267_01616
412506	600082	615743	42783	558712	35141	421365	148741	-348747	-550033	-0.339217	-1224	GUT_GENOME143267_01805
0.869297	0.669289	0.861752	-0.126983	-148468	103757	-541991	-274398	-54844	-438648	-297341	-413585	GUT_GENOME143269_01668
-378592	-334145	-380578	-418289	-371823	-260627	-397299	-589869	-368902	-297612	-412158	-424077	GUT_GENOME143269_01694
-532653	-428452	-0.95109	-262212	-163784	-454024	0.317484	-0.629719	173039	-456836	-493848	-338309	GUT_GENOME143270_00930
-0.710699	100873	305491	-132193	182683	151076	0.433783	171358	171818	-505197	-484949	-539901	GUT_GENOME143270_01126
115651	109592	102817	989662	990132	107877	710692	589447	531687	-109311	-0.482951	0.0752048	GUT_GENOME143271_00667
-339069	-47963	-282675	-379281	-340132	-362864	-152412	-17632	-175737	-663444	-340839	-420796	GUT_GENOME143272_00029
785485	8409	911679	731114	865678	879205	347748	244204	128928	207682	189291	239255	GUT_GENOME143272_01188
122661	-0.481491	0.859011	-0.484199	100555	-381814	-625764	-173714	-525528	-4383	-549916	-483499	GUT_GENOME143494_00772
-329802	-384251	-404718	-449213	-42713	-532665	-640491	-427806	-357763	-229133	-282228	-244347	GUT_GENOME143494_01368
-506334	-405969	-178422	-36998	-32769	-34343	-367965	-130349	-202727	-419138	-239523	-211975	GUT_GENOME148248_00880
-546604	0.50931	0.842459	-0.201266	0.64904	-0.778152	-0.256832	213919	38763	-16649	-307801	-335155	GUT_GENOME148248_01072
-600003	-459812	-36787	-410575	-396171	-285856	221604	198367	161327	215482	216913	215321	GUT_GENOME148517_01504
-441516	-377351	-401487	-45827	-444925	-518706	-423816	-278154	-305241	-281621	-442966	-267779	GUT_GENOME152478_00526
-371879	-384853	-387061	-392363	-488091	-43398	-548405	-426368	-622663	-281782	-217734	-121277	GUT_GENOME152649_01564
-40972	-27248	-418105	-349216	-236149	-475866	-38963	-269109	-284783	-236899	-244539	-20827	GUT_GENOME157249_00925
-382077	-470095	-460165	-455149	-593682	-378351	-418754	-380425	-531525	-544787	-225054	-239195	GUT_GENOME157820_00712
-351017	-2976	-344593	-3588	-362407	-322839	-230172	-149941	-0.605284	-0.17345	-215219	0	GUT_GENOME157820_00961
-480221	-509046	-442982	-40789	-512891	-452943	159822	172766	0.82597	139232	151705	221687	GUT_GENOME159741_00442
-0.909733	0.569557	0.880787	-442129	-0.822266	-289433	281052	295405	282739	286109	298892	292447	GUT_GENOME159774_01192
-301309	-365842	-425875	-449761	-251829	-354963	-0.15942	0.230982	0.116253	-261468	-109917	-0.911119	GUT_GENOME159774_01364
-52288	-373281	-201603	-363824	-31554	-326199	-451591	-412864	-354105	-370801	100982	107062	GUT_GENOME159774_01379
0.846735	306632	339941	18514	321815	356323	37191	376908	42362	471853	452347	485615	GUT_GENOME159774_01465
-269388	-0.840572	164981	-0.617244	160094	0.963375	424207	41575	390352	303617	345565	343332	GUT_GENOME159990_00964
-112079	-0.670647	-430574	-376158	-419705	-425522	0.774647	0.0942688	0.287212	0.672426	124575	0.795588	GUT_GENOME159990_01122
-237297	-120426	-139855	-342828	-13557	-0.635317	237851	239871	184856	311634	311342	241985	GUT_GENOME160229_00068
-24575	-290073	-311687	-356754	-479094	-231738	-556093	-53101	-465134	-418144	-210425	-3335	GUT_GENOME160229_00544
-399748	-388892	-407756	-408075	-57884	-423358	-573894	-462415	-349577	-39103	-575243	-510442	GUT_GENOME160229_01324
-42756	-437731	-487599	-261523	-439168	-54095	-382609	-452234	-531245	-363564	-30879	-325281	GUT_GENOME160229_01362
0.951483	32432	255987	168573	231076	130431	-30431	-41499	-53618	-536237	-344767	-51296	GUT_GENOME160251_00541
-0.710699	-420279	-20405	-373498	-423975	-338025	0.022028	-105195	-104093	-233665	-284972	-360697	GUT_GENOME160251_00946
-397015	-350932	-2368	-165155	-480553	-225895	194342	176908	296941	156415	115595	198057	GUT_GENOME160333_00550
-40584	-267123	-302662	-365993	-358679	-418502	-367129	-353425	-330433	-435123	-49071	-488117	GUT_GENOME160371_00197
-499263	-38697	-400686	-313684	-529369	-501171	-330482	-36455	-342885	-391061	-510964	-423629	GUT_GENOME160371_00270
-510542	-298665	-506374	-462011	-453774	-476407	-404296	-365735	-470622	-371039	-508008	-324326	GUT_GENOME160371_00855
-44945	-427118	-486404	-358871	-412789	-398478	-449878	-478224	-567105	-307111	-249114	-475604	GUT_GENOME160444_00128
-442491	164429	-390212	-387599	-452083	-390545	352066	413919	358412	323482	287292	251578	GUT_GENOME160450_00972
-452887	-387824	-235876	-3248	-45723	-457802	0.838099	105462	-484023	303617	246458	186611	GUT_GENOME160450_01184
599146	67514	593155	577184	586041	5032	155506	191152	-18728	-355735	-440341	-541403	GUT_GENOME160484_00531
-133333	-0.0287437	-0.108446	-333562	-137481	-481479	444116	504959	588486	391438	311342	438564	GUT_GENOME160484_00678
-317863	-391742	-461293	-332198	0.704714	-295845	457009	468862	553927	-393591	-570702	-613666	GUT_GENOME160484_00928
11344	238406	224005	0.334886	260094	-0.366383	-578679	-121468	-404116	-456641	-46514	-427757	GUT_GENOME160484_01191
-289315	-136413	-265809	-430682	-0.79627	-0.996199	-494024	0.234928	0.568048	-420573	-584499	-19991	GUT_GENOME160484_01289
-0.452631	-0.266102	0.652981	-165929	-0.268236	-431431	136823	194805	121299	-0.607681	0.413827	0.576897	GUT_GENOME160484_01316
0.156994	205583	108922	-329112	-0.076149	111166	227225	226998	184856	217991	23439	257366	GUT_GENOME160586_00551
-213349	-0.0287437	-141172	-430149	-349775	-460969	253988	180934	223887	229921	298271	310915	GUT_GENOME160586_00690
0.189234	-0.352905	204891	-458121	0.952881	-246734	0.233133	0.178661	0.0495815	0.797663	139526	-0.516644	GUT_GENOME160708_00942
-445547	-268926	-399959	-462288	-370024	-450279	-0.169369	-0.97699	-0.636311	-0.573734	-0.197198	-0.920221	GUT_GENOME160708_01128
-391243	-124519	0.503086	-370962	0.0758533	-0.922199	-191989	-132657	-186927	-379887	-368352	-290762	GUT_GENOME160708_01174
-414698	-384869	-460516	-264853	-371289	-351041	-206009	-359202	-513137	-0.129635	-0.567842	-0.105061	GUT_GENOME161035_00569
-367712	-151864	0.891554	-437506	-0.237303	-198984	-334029	-345157	-430863	-220061	-274921	-296785	GUT_GENOME161057_01058
-350408	-34016	-437645	-388325	-472895	-363641	-407784	-495163	-231514	-185096	-196086	-383071	GUT_GENOME161057_01172
-582877	-359732	-113552	-568783	-441828	-649837	-156293	-10616	-151602	-562064	-40249	-500273	GUT_GENOME161226_01116
-300524	-300315	-404076	-375591	-636585	-457217	-250714	-0.821339	0.0592976	0.154818	-0.839646	-0.509756	GUT_GENOME161232_00449
-0.191669	-146932	181445	-16362	151272	-462035	0.647226	0.911522	0.756008	179279	21471	113135	GUT_GENOME161287_00352
-147772	-119421	0.427422	-341824	-0.86216	-415188	-399732	-281003	-263163	-284237	-305333	-275765	GUT_GENOME161287_00473
-212477	0.205723	-104036	-336604	-240045	-390418	0.968588	14162	115301	165821	17291	178443	GUT_GENOME161287_00612
-419148	-488906	-371535	-403014	-455474	-294087	-315078	-422382	-457103	-293941	-391192	-355466	GUT_GENOME161287_00669
-413856	-183756	-465265	-359367	-247547	-398192	37688	408008	355007	445378	458006	395591	GUT_GENOME161291_00091
-354264	-465752	-0.202629	-475093	-137481	-363326	-147393	-0.559671	-120568	-341813	-130238	-142959	GUT_GENOME161291_00183
-468203	-415082	-457683	-405739	-483379	-31667	-0.602829	-114122	-0.459433	125503	0.688498	0.544182	GUT_GENOME161291_01048
-0.529251	-139835	0.711876	-351699	0.344742	-552741	-0.977972	0.638092	0.989876	0.339849	0.129231	0.825846	GUT_GENOME161291_01080
-517237	-375291	-541598	-361534	-360501	-355685	-238337	-215695	-202787	-109311	-106791	-265721	GUT_GENOME161632_01115
-441127	-124519	-420245	-328446	-248753	-303936	270555	276908	341472	411309	391915	412583	GUT_GENOME161705_00701
-434144	-444609	-316646	-445418	-35806	-392654	-379722	-506339	-415125	-0.687117	-11528	-0.410221	GUT_GENOME161705_00806
153801	202388	381091	0.781695	307145	232573	314254	268501	32119	356986	38662	283264	GUT_GENOME161705_00861
-394556	-309228	-487981	-481806	-136522	-216771	-157611	0.0411568	-0.143063	0.894817	-0.546145	-140382	GUT_GENOME161705_01163
-518541	-308852	-38759	-352077	-512575	-439353	-380951	-359684	-311765	-453185	-272512	-218798	GUT_GENOME161705_01277
-444868	-191361	0.474728	-474241	-170881	-311203	-279105	-362676	-203107	-325605	-443421	-345712	GUT_GENOME161886_01066
-355522	-29845	-273232	-429682	-414459	-337621	-0.828596	-0.949854	-143195	-128575	-0.634955	-0.141853	GUT_GENOME162009_00254
-393174	-443065	-277118	-303658	-377404	-421707	-200196	-0.258404	-143195	-0.39267	0.115685	-0.56579	GUT_GENOME162009_01118
-478576	-36296	-279633	-32219	-41159	-408978	-0.543396	-0.726183	-0.660027	0.599913	0.387765	0.778812	GUT_GENOME162009_01329
-470614	-39051	-399993	-443055	-349278	-52931	-353889	-310242	-143195	-356845	-425196	-341994	GUT_GENOME162198_00615
-431982	-0.92119	-19878	-542811	-454949	-366284	-224487	-266987	-265382	-386936	-2018	-201404	GUT_GENOME162514_00320
-1698	-103322	-159881	-141708	-218987	-0.739506	0.835613	0.258389	0.283072	0.459433	0.754086	0.334417	GUT_GENOME162514_01096
-438471	-434438	-415355	-402682	-338139	-386098	-485669	-434597	-420987	-300891	-33405	-252105	GUT_GENOME162573_00657
-410444	-462124	-378618	-391829	-315499	-433279	-354948	-390549	-40271	-475788	-540046	-422962	GUT_GENOME162573_00659
-457288	-379027	-406417	-326122	-428862	-468217	-45168	-44907	-559869	-305153	-331078	-332286	GUT_GENOME162989_00482
-499854	-468004	-103016	-466117	-354676	-331058	-0.327486	-0.718529	-0.252981	-0.714598	-0.302381	-0.105061	GUT_GENOME163007_00730
-309919	-48569	-39821	-472121	-445099	-504224	-354113	-487079	-351868	-0.607681	-0.830874	-0.646574	GUT_GENOME163007_01070
-379971	-207157	0.788759	-443733	124968	-473745	-0.616375	-171679	-294647	-144654	0.0171213	0.20645	GUT_GENOME163051_00704
-570386	-273902	-31717	-413675	-568946	-325989	-17573	-331487	-0.979963	-503877	-483955	-510229	GUT_GENOME163051_00718
-376748	-312267	-180786	-372394	-396516	-496468	-475079	-48939	-547366	-458126	-526178	-450486	GUT_GENOME163069_00773
-44518	-432572	-194914	-361944	-340233	-248756	-392691	-291033	-584046	-502667	-411337	-549608	GUT_GENOME163069_00814
-523525	-531063	0.584963	-447593	-0.903187	-465121	-0.449478	-102338	-0.846989	-20342	-465292	-400034	GUT_GENOME163069_01231
-481309	-359047	-357299	-438672	-423788	-415095	-442026	-406715	-147337	-150895	-254136	-219774	GUT_GENOME163102_01166
-119167	-0.963255	-0.465662	-156182	-133684	-195775	309657	329855	293684	289178	271719	253255	GUT_GENOME163126_00086
-454434	-383646	-347424	-481735	-472572	-446423	-446933	-414521	-419728	-344119	-462336	-552575	GUT_GENOME163126_00505
25427	161601	331695	-0.0385733	315709	124773	286028	223098	188998	0.23362	142668	0.291697	GUT_GENOME163126_00668
-402782	-0.184225	-425532	-522385	-394338	-490249	0.285061	0.574097	119768	0.487841	0.322438	153422	GUT_GENOME163187_00273
-398277	-509318	-457054	-484677	-471777	-342879	-318343	-388396	-323653	-269321	-371587	-395606	GUT_GENOME163187_00495
-275546	-352513	-248792	-407664	-288368	-376713	110692	0.690773	153013	0.879583	0.980222	0.111387	GUT_GENOME163187_00703
280573	409735	180023	3	132859	139973	395205	447161	434445	35265	346903	373092	GUT_GENOME163212_00151
-0.0866089	-0.589346	21193	-340749	163717	0.712395	-194883	-131499	-153713	-389685	-0.308454	-0.551577	GUT_GENOME163671_00804
-396229	-31848	-150748	-428097	-362112	-357971	-416485	-396027	-482577	-510625	-590143	-425255	GUT_GENOME163671_01557
-506183	-354298	-509286	-513483	-438316	-335998	-550225	-397778	-294772	0.546894	0.12473	0.124725	GUT_GENOME163858_01124
-306875	-439037	-401768	-28192	-267619	-356005	-101338	-0.854506	-131438	-458592	-406778	-441162	GUT_GENOME163879_01054
-485903	-488294	-313048	-305525	-47445	-416256	-345792	-129209	-484348	-330097	-118597	-131711	GUT_GENOME164077_00432
-18533	-411483	-134702	-292657	-177074	-503666	-557759	-505832	-349842	-404458	-450798	-451049	GUT_GENOME164077_00446
-367708	-353713	-466015	-290828	-57661	-386643	-504476	-461418	-422423	-308175	-225033	-237422	GUT_GENOME164077_00732
-432651	-0.159563	-44008	-364427	-276085	-274372	417731	361859	402624	475447	4578	448163	GUT_GENOME164077_00757
-429174	-20849	-427141	-408381	-241786	-355469	-126748	-12584	-291546	-160048	-179759	-135364	GUT_GENOME164099_00749
-529131	-371285	-530135	-451223	-533743	-454917	205445	158651	170122	148583	144485	123338	GUT_GENOME164142_00502
-409146	-251821	-405193	-392772	-504928	-39516	-369815	-267634	-391959	-23474	-216302	-167677	GUT_GENOME164142_00717
-504554	-211883	-192493	-470689	-429475	-316152	0.847998	104116	102748	-0.46084	-0.830874	0.0843372	GUT_GENOME164142_00780
-439634	-566858	-351285	-489981	-389785	-498504	-257011	-250601	-246884	-454458	-288001	-384297	GUT_GENOME164215_00778
-374785	-508633	-474593	-349012	-438653	-401448	-369194	-484253	-169054	-558601	-494666	-389888	GUT_GENOME170063_01370
-483445	-481329	-34474	-358527	-198163	-388627	-28164	-0.297777	-0.652077	-480009	-468487	-431817	GUT_GENOME170461_00785
-448038	-269482	-422917	-414115	-556876	-443726	0.210293	0.0138493	102995	-402913	-427064	-43526	GUT_GENOME170527_01706
0.841673	117308	218641	0.650178	236935	234833	-0.0178661	0.102934	0.0200367	-443093	-464958	-381878	GUT_GENOME170537_00586
-474433	-334391	-386855	-514771	-48479	-433433	202203	151202	0.19768	-482672	-477724	-384858	GUT_GENOME170659_01115
562786	575546	555141	465486	556379	577824	253988	254895	270122	-342594	-55552	-432498	GUT_GENOME170711_00729
217119	457066	258496	311217	234035	350742	712928	745584	782606	866622	830464	809933	GUT_GENOME172482_00206
-146512	-0.0926704	-111382	-356267	-231376	-217439	0.538347	135947	159167	-428164	-500202	-536242	GUT_GENOME172482_00241
-312654	-0.27667	0.780094	-260841	0.747313	-0.922199	0.338699	0.326559	0.413776	-697548	-461588	-345746	GUT_GENOME172482_00534
-421507	-0.556778	129583	-162859	0.0617104	-0.69569	470555	382579	36499	42703	396078	379141	GUT_GENOME172482_00990
-353527	-288043	-117991	-368129	-329638	-286776	-108691	-0.209309	-0.620712	-149592	-0.958793	-1224	GUT_GENOME174711_00440
557165	519859	589858	35265	555593	400617	106297	0	-527978	-425762	-308272	-378652	GUT_GENOME174811_00714
-299546	-36837	-302719	-303786	-327938	-406931	0	-0.473415	136761	214211	139526	287271	GUT_GENOME174811_00715
-274963	-323986	-241437	-433752	-357511	-357447	0.828133	0.460695	0.932886	177972	266389	189234	GUT_GENOME174811_01330
-240894	-185083	-451498	-39679	-358276	-282866	-459184	-458693	-48834	-477093	-460213	-476725	GUT_GENOME175196_01342
-420957	-285391	-386613	-465796	-511972	-431636	129052	0.843349	127892	177479	194491	130933	GUT_GENOME183496_01073
-354551	-386685	-297975	-510449	-388378	-35726	-367947	-427629	-448414	-507008	-498125	-445318	GUT_GENOME183496_01663
-392383	-244834	-369585	-37131	-402028	-372698	-0.569508	0.234928	0.770866	0.0768166	0.00737286	0.547487	GUT_GENOME185225_00827
-37169	-510865	-373813	-351243	-44854	-43915	-565866	-332212	-462272	-291773	-290881	-295572	GUT_GENOME185225_01531
-0.638186	-0.433395	-0.840059	-539214	-153754	-219633	0.328131	0.635109	0.924936	-671459	-395508	-458185	GUT_GENOME186805_01276
417119	719261	628413	538793	571971	530662	489351	747943	797984	801018	794849	770062	GUT_GENOME186805_01557
-347587	-363831	-160735	-375344	-382605	-369257	-412932	-0.309227	-0.883747	-137365	0.106584	0.718512	GUT_GENOME188548_01303
-493178	-323586	-49635	-363173	-576037	-456094	-536291	-318093	-476475	-433746	-37243	-299482	GUT_GENOME188589_01488
130961	0.720675	126096	-464686	0.884214	0.263668	0.556572	0.601871	126639	-496845	-43049	-389611	GUT_GENOME188682_01186
-314245	139075	0.0197639	-224425	-0.842075	-420351	-398809	-451397	-35985	-45865	-385051	-482275	GUT_GENOME188682_01344
59257	109119	-400843	-355888	407365	399428	-182883	-121468	-169926	-440941	-474473	-528944	GUT_GENOME188797_00349
-55635	-55242	-361064	-40804	-403892	-319752	-530272	-455377	-408624	-526665	-578421	-479303	GUT_GENOME188848_01611
-467283	-284434	-486508	-508436	-469683	-394026	-42832	-269803	-423428	-445208	-35281	-326934	GUT_GENOME188920_00533
-441623	-466221	-443597	-419353	-492114	-437178	-102237	-31363	-253744	-475133	-420678	-533583	GUT_GENOME188920_01585
-144025	0.728624	177283	-0.13775	0.538481	-0.230665	251679	262612	322815	367948	373206	345548	GUT_GENOME190363_00186
-4572	-0.87228	-514487	-237827	-339741	-361532	0.818096	-160835	-273282	-162277	-1243	-16107	GUT_GENOME190363_01193
-432994	-406399	-123739	-397972	-458224	-438673	129776	210725	245668	285331	307893	333154	GUT_GENOME190363_01643
-413411	-364484	-501626	-490278	-477212	-228878	249333	247579	23118	114466	100737	103574	GUT_GENOME191129_00407
-498731	-333815	-357832	-328758	-434756	-489618	-369368	-493603	-529744	-273292	-323006	-386156	GUT_GENOME191667_00794
-563084	-368713	-370615	-451162	-490891	-440085	-486466	-219415	-486124	-139972	-348047	-377555	GUT_GENOME191771_01347
-548021	-277179	0.598169	-497204	-471656	-207288	242058	138101	117998	0.741467	0.513608	-352074	GUT_GENOME192357_00702
-109144	-229212	-0.680063	-408008	-256317	-0.543688	381998	325548	336663	390313	361257	294967	GUT_GENOME192598_00565
-336618	-49638	0.335791	-328375	-0.418751	0.352808	190837	198367	180591	182018	18662	17331	GUT_GENOME192598_01480
-0.176186	-194095	112387	-151897	-130901	-0.617687	198886	121907	168562	25216	288628	179836	GUT_GENOME193229_00538
-179039	-396452	-108188	-418436	-19312	-327281	-158941	-287563	-391408	-0.891476	-0.546145	-0.857679	GUT_GENOME193632_01211
-510261	-498622	-46357	-405024	-513589	-398364	-246816	-23613	-0.636311	-0.218639	0.0507307	-0.246723	GUT_GENOME193975_00639
-479443	-520036	-436641	-413033	-412353	-41149	-245634	-345445	-311994	-301453	-380661	-414513	GUT_GENOME196478_00044
324014	262313	11666	104235	0	-0.714306	311718	380603	332193	253138	10649	266778	GUT_GENOME196478_00647
0.205088	-186799	136506	-395191	-147434	-332861	221604	229855	25371	329921	298271	314232	GUT_GENOME196478_00847
-507122	-389429	-382658	-401163	-287785	-367521	-301826	-187322	-300403	-446957	-484158	-623554	GUT_GENOME196478_01147
-255233	-388766	-132193	-383437	-27119	-467938	-317039	-475536	-515636	-230028	-121992	-205348	GUT_GENOME196523_00701
-479696	-255079	-371752	-342893	-389069	-391125	0.917799	116631	-467281	-167403	-313849	-356512	GUT_GENOME196523_01069
-177952	-189912	-348539	-455987	-178345	-319421	-0.35561	-0.0713177	-0.0357513	166534	164358	134585	GUT_GENOME196730_00219
-0.140686	303461	341348	187168	355435	214819	101106	370294	385554	-491833	-137702	-109472	GUT_GENOME196730_00380
-496017	-47261	-413579	-435739	-384071	-374742	-581065	-421704	-557648	-114202	-127833	-184716	GUT_GENOME196888_00765
-449574	-374701	-275239	-41862	-437202	-301556	-212646	-458693	-631319	-355196	-209704	-293712	GUT_GENOME196993_00432
-531922	-35237	-477791	-333065	-438399	-362774	-436311	-281262	-465974	-139777	-129031	-211473	GUT_GENOME197537_00151
-0.884346	0.663773	-0.0250912	-0.436894	129875	208679	186028	159114	198223	237721	205547	198057	GUT_GENOME197537_00891
-463793	-441739	-345089	-382042	-553434	-462221	-377389	-595562	-500504	-266173	-237202	-228414	GUT_GENOME197537_01049
-0.575901	-204168	-15217	-377227	-455244	-318668	-160283	-136191	-290719	0.361944	0.15595	0.223082	GUT_GENOME197579_00756
-371981	-0.31974	-270342	-44869	-349031	-419618	-0.049675	0.373865	0.0592976	-467683	-542733	-333083	GUT_GENOME197579_00786
-318308	199122	-0.867025	111217	0.303265	-365825	-44465	-177394	-561028	-38987	-290499	-478532	GUT_GENOME198687_01737
-404499	-369913	-15519	-394459	-535476	-339183	-430661	-330644	-427178	-271963	-313628	-275834	GUT_GENOME199246_01599
-42788	-604925	-201428	-418871	-502105	-448167	-429677	-472421	-233251	-514436	-328291	-363656	GUT_GENOME201195_00544
-563699	-305131	-304195	-332107	-485351	-346691	-157611	-417206	-199888	-165586	-0.987744	-146911	GUT_GENOME201195_00583
-431267	-291254	0.774288	-227958	-0.00371361	-442075	-370553	-206871	-17907	-359636	-481529	-465513	GUT_GENOME202032_00158
-244056	-263672	-4125	-531334	-529207	-437984	-404799	-364483	-516528	-195128	-204635	-233444	GUT_GENOME203551_00417
-176698	-420201	-0.0977592	-422236	-45521	-385357	-0.129976	0.73325	0.262194	-604034	-464178	-394812	GUT_GENOME203551_00441
-0.918293	-139835	0.594879	-456475	0.792978	0.041275	-182573	-152588	-190243	-265966	-337267	-410858	GUT_GENOME203551_00743
-406213	-370536	-480658	-467402	-402808	-276752	455317	431961	38763	486689	450627	517474	GUT_GENOME203551_01149
-417294	-444563	-448181	-445803	-514699	-254511	-0.310873	-0.258404	-0.487446	-341928	-324436	-504944	GUT_GENOME205503_00919
216106	190031	246395	-0.343577	205815	209572	110485	159881	194342	177479	281822	141805	GUT_GENOME206112_00700
-357569	-439406	-402836	-398937	-496104	-460702	-556904	-603047	-0.820023	-0.532394	-204636	-172492	GUT_GENOME206112_00950
-396402	-439844	-505167	-298491	-471165	-257739	-474546	-370388	-542148	-195627	-409243	-211757	GUT_GENOME206907_00603
-242778	-42731	-476755	-348372	-329002	-286595	-496862	-514482	-368982	-274628	-281265	-290956	GUT_GENOME206907_00910
-159636	0.539749	0.568285	-382637	0.321186	-412302	158644	155843	238123	247168	301955	174178	GUT_GENOME211208_00513
365878	255025	414202	0.54807	207585	241409	-0.774439	-0.710915	-246596	-217499	-440055	-345176	GUT_GENOME212521_00155
-161017	0.921268	198751	10183	144622	-177164	0.00443268	0.727657	-373636	156415	104598	-0.684843	GUT_GENOME212521_01016
-40021	-483814	-511723	-360621	-480819	-349685	-444642	-538454	-349309	-0.573734	-0.24883	-134136	GUT_GENOME218272_00054
104033	-371653	167028	-410526	230326	-215164	364297	47554	346584	-0.607681	-0.131108	199274	GUT_GENOME218272_01190
-511851	-28371	137851	-318407	-458624	-324038	-17874	-151259	-582862	-487479	-31315	-280867	GUT_GENOME218725_00191
-418237	-395752	-193437	-298052	-527869	-363743	-0.582745	-12584	-136546	-155914	-0.503711	-0.0947189	GUT_GENOME218725_00479
342071	348527	233184	0.781695	204922	106876	379141	363735	38625	393664	387292	385615	GUT_GENOME218725_01323
-52974	-153124	-183514	-332843	-403741	-258282	182312	15426	2281	228771	236314	256553	GUT_GENOME218743_00154
-307513	-504903	-531849	-299844	-487084	-366796	-395875	-369661	-494038	-390504	-355036	-370543	GUT_GENOME218743_00336
-429967	0.265223	217544	-0.0977831	14048	17893	-302051	-252156	-310209	236632	-323644	-397457	GUT_GENOME218743_00614
0.623079	-433758	0.729984	-345999	106703	-0.720566	0.328131	-331148	-152633	-465415	-54321	-511885	GUT_GENOME218743_01093
-511389	-370926	-420323	-39697	-56263	-456681	-573022	-479161	-454603	-372956	-385547	-429201	GUT_GENOME218743_01549
-352388	-229669	-270773	-453554	-509738	-295196	-0.316389	0.124371	0.0544472	108481	0.754086	0.534222	GUT_GENOME229353_00221
-434955	-396666	-405046	-393735	-396415	-335805	0.538347	0.0679569	0.436317	-489916	-387102	-489102	GUT_GENOME232448_00832
-417483	-409999	-497713	-25379	-328673	-458824	-360382	-307221	-386847	-331706	-35124	-474135	GUT_GENOME232847_00750
-5993	-376007	-422769	-410752	-400224	-439744	0.147558	0.617075	0.335983	-487631	-282163	-0.748268	GUT_GENOME234367_00565
-476274	-318632	-344848	-542757	-506633	-406026	0.568594	0.207069	-157625	156224	14858	187929	GUT_GENOME235622_00715
-455571	-438287	-323722	-440799	-462971	-539062	-322499	-364576	-313445	-193416	-162142	-0.616673	GUT_GENOME236870_00617
-0.310612	0.825691	354716	-0.867528	187817	0.648264	10651	226033	163292	0.47978	-0.202844	-0.34136	GUT_GENOME236870_01051
-217677	-408512	-441465	-38447	-416474	-381053	-485308	-402243	-456208	-358959	-460811	-541174	GUT_GENOME236870_01283
139847	0.155502	-0.00498199	-0.241343	-0.708809	1032	410949	322603	381669	538532	4532	563902	GUT_GENOME236978_00046
-534716	-45327	-572415	-301854	-501732	-385984	-157611	-0.258404	0.223833	-475528	-522919	-419686	GUT_GENOME237054_00099
-442448	-460388	0.416281	-235296	121336	0.456312	-117437	-0.932043	-234417	351175	331949	254087	GUT_GENOME238390_00042
-480463	-29998	-241311	-358705	-253396	-335722	-365415	-388472	-312544	-524414	-433621	-473834	GUT_GENOME238991_00280
-0.710699	284654	155141	105422	0.66316	-170807	273252	477417	326534	-0.272079	0.142652	0.943417	GUT_GENOME239592_00051
-428915	-33757	-251486	-281503	-50529	-314683	-0.860479	168213	120864	-609607	-359619	-589601	GUT_GENOME239592_00122
-447329	-436755	-375132	-32486	-553433	-385669	-480325	-362899	-186343	-279467	-146928	-0.797737	GUT_GENOME243940_00546
-504019	-332916	-516549	-449826	-421951	-291097	-458693	-415272	-515903	-533189	-37288	-449134	GUT_GENOME245793_01124
-583783	-266868	-169922	-441751	-151616	-385362	127592	1	0.94079	-280416	-189031	-106413	GUT_GENOME246722_00155
-321758	-367849	-248788	-587857	-373379	-351918	-30992	-28454	-565521	-0.500154	-103733	-224184	GUT_GENOME246722_00365
-401137	-45195	-28063	-323716	-418998	-491288	-297953	-206001	-2136	-259774	-229567	-179139	GUT_GENOME246722_00425
-410781	-434732	-336336	-422103	-481311	-397787	-470861	-168122	-153446	-0.696218	148228	0.930815	GUT_GENOME247234_00139
-300337	-342736	-0.543283	229841	-188938	-390058	-473682	-403438	-398611	-531576	-444133	-332914	GUT_GENOME247693_01501
-426037	-360988	-491603	-322883	-425325	-400709	-177864	-162256	-209204	-110518	-324794	-35651	GUT_GENOME249124_01236
-366295	-469656	-33083	-439212	-50037	-398172	-443948	-465799	-43762	0.409391	-105765	0.633978	GUT_GENOME252389_00381
-33838	-324663	-334934	-426063	-525912	-42991	-368819	-489306	-42812	-108114	-140278	-128149	GUT_GENOME252389_00383
-0.875982	-0.92119	0.578316	-463798	132711	-149997	-432261	-386713	-555316	183131	-0.650304	-0.287365	GUT_GENOME252780_01763
-468202	-153124	-360402	-430527	-435213	-46616	358496	297779	280591	217991	170969	167686	GUT_GENOME253399_00658
-361914	-485687	-519737	-314352	-320571	-304941	-437807	-521654	-483951	-0.437757	-166746	-0.857679	GUT_GENOME253399_00938
-424627	-410548	-489811	-503364	-391152	-416512	-483167	-422257	-390748	-276447	-316951	-379799	GUT_GENOME253592_00711
-333112	-421599	-4511	-484845	-478079	-374731	132459	0.809341	151255	-106926	-205146	-0.366022	GUT_GENOME253723_00704
-284218	-403064	-293764	-448686	-490485	-393829	-178261	-24469	-0.70866	137938	207893	170081	GUT_GENOME254183_00283
-465846	-476074	-0.93198	-315579	105993	-0.677311	0.0565834	273464	265391	0.829723	0.290643	0.483356	GUT_GENOME254183_00398
19771	236719	137084	103037	143255	10814	-204247	-25252	-206904	-391612	-461957	-456543	GUT_GENOME254381_00528
-327465	-49773	-461666	-340397	-451351	-229856	-493508	-450334	-376166	-598985	-491786	-371634	GUT_GENOME254573_01092
-470295	-346656	-449419	-434825	-463656	-451518	-492695	-418131	-522388	-211711	-191782	-139111	GUT_GENOME254932_00644
-288145	-489355	-104036	-397166	-405196	-309505	-196092	-250225	-284951	-387359	-331802	-496037	GUT_GENOME255514_01364
-452743	-127667	-397129	-402827	-464506	-379411	-0.0775089	0.763622	0.628031	-0.810175	-0.141915	-0.115479	GUT_GENOME257036_00762
275951	350083	327645	224761	339073	217373	0.586443	0.981323	-438183	-484384	-345267	-487947	GUT_GENOME257036_01241
-508057	-418945	-445382	-359648	-359199	-198334	-0.852442	-177764	-111548	-0.742611	-185694	-198605	GUT_GENOME257522_00407
-295246	-399226	-424683	-474109	-508057	-376992	-522469	-382379	-466354	-127208	-117483	-0.246723	GUT_GENOME258129_00828
-525328	-289891	-242156	-496939	-463131	-571282	-107751	-135003	-27114	-601647	-428629	-522899	GUT_GENOME258262_00238
-482977	-0.576231	-609396	-386047	-484564	-511129	283561	270649	218442	243045	252561	22578	GUT_GENOME258407_01600
-326448	-397196	-332041	-387831	-540536	-374214	-153694	-126954	-194922	-537092	-451208	-541222	GUT_GENOME259032_00506
-427387	-441081	-362726	-439114	-435085	-445209	-43583	-366279	-207076	-417099	-420863	-489396	GUT_GENOME259512_00647
-382314	-361861	-426898	-394066	-333255	-374895	-0.589407	-148635	-0.391687	-372879	-587294	-445145	GUT_GENOME260030_01049
428044	357618	40933	159109	352566	334833	-209437	-0.0616016	-141841	-473379	-264415	-0.131245	GUT_GENOME260499_00399
474603	232412	327645	137141	170699	151076	-0.498806	-163692	-437949	-515358	-422276	-350311	GUT_GENOME260946_00492
-461604	-406254	-519728	-378417	-489933	-332755	-26436	-313627	-388198	-477956	-475544	-48758	GUT_GENOME261378_00317
0.340441	131359	253434	-184089	312344	216526	515754	454498	510163	567728	551275	565826	GUT_GENOME262640_00324
-313616	-484062	-404037	-444315	-496377	-300939	-176822	-137388	-381758	-362521	-283022	-19274	GUT_GENOME263468_01482
-277173	-449498	-350339	-329807	-405584	-491507	-433585	-36602	-399987	-429926	-636019	-391063	GUT_GENOME263606_01244
-258563	-291961	-141172	-369705	-5212	-379332	-378845	-497872	-502824	-531989	-530809	-514675	GUT_GENOME264666_00660
-368758	-352631	-40791	-453431	-433748	-428232	-528813	-535682	-470619	-172156	-250207	-210834	GUT_GENOME266012_00117
152544	144322	274193	-469309	0.10718	-0.178038	-283876	-442829	-459694	-0.599121	-18023	-0.772791	GUT_GENOME266824_00775
541006	489737	520542	167807	501751	239973	215754	17554	-197212	-472101	-430098	-526972	GUT_GENOME267102_00762
419371	607414	506386	446778	467104	489798	174582	258032	-0.620712	-506597	-37824	-56519	GUT_GENOME267332_00917
-481845	-377487	-412503	-429493	-483604	-380559	-587832	-226967	-105135	-241059	-398637	-353146	GUT_GENOME267347_00905
429903	459261	434903	124242	364904	301797	382626	424328	407495	238802	240086	22976	GUT_GENOME267649_00337
-443673	-341627	-401758	-293062	-530542	-361409	-553771	-506393	-457941	-4934	-123141	-136602	GUT_GENOME268463_00906
-525114	-233258	-338004	-357581	-543144	-347845	-0.686083	-15393	-237295	-366814	-36722	-387569	GUT_GENOME269576_00355
-155572	-219376	0.765535	-16986	0.219742	-192639	-0.333067	-0.416584	-332219	-0.977633	-0.779346	0.133549	GUT_GENOME269779_01231
-520391	-388822	-15878	-48292	-0.553778	-347207	-232819	-0.780926	-46216	-528556	-460943	-542611	GUT_GENOME269861_01130
-271631	-0.720278	-0.500429	-334402	-420764	-168341	-306822	-427797	-420382	-0.820091	-148295	-0.0440941	GUT_GENOME270563_00371
-467315	-463156	-47203	-369778	-392861	-473731	-486315	-438111	-249713	-500939	-520242	-435852	GUT_GENOME271510_00144
-0.638186	-0.31974	-270239	0.250703	-232671	-377396	0.0132561	0.845934	0.295456	-337847	-484542	-385586	GUT_GENOME279910_01446
-527881	-0.537584	-272433	0.568084	-348046	-317619	-0.384293	-455594	-0.259005	-460397	0.237432	-375664	GUT_GENOME279960_00699
-563438	-340214	-316878	-380071	-50386	-392947	-484081	-302801	-546398	-181316	-120851	-21202	GUT_GENOME280155_00448
-108179	-283266	-147947	-271126	-222096	-196587	-238473	-19938	-247678	-510268	-452751	-612233	GUT_GENOME280155_01193
-327272	-547372	-290612	-423109	-426755	-299169	-175022	-123638	-312185	-332736	-475919	-5.01	GUT_GENOME282407_00894
776996	738563	693155	534628	607365	662855	278499	140047	119328	-352074	-53902	-492525	GUT_GENOME282407_01295
-318699	-320615	-377444	-423164	-433631	-317994	-429682	-436347	-44776	-410452	-522786	-38153	GUT_GENOME283178_00650
-0.681255	0.283325	0.822906	0.693339	0.634779	0.54508	330855	196002	206895	267066	293209	187929	GUT_GENOME283261_00878
-34532	-498434	-372126	-458965	-407734	-341157	-434411	-540473	-469697	-272257	-224309	-172614	GUT_GENOME283326_00882
-453292	-427538	-220298	-303807	-501189	-416131	-473466	-454926	-449285	-0.117357	0.424853	-0.281488	GUT_GENOME283326_00884
-392489	-433784	-320606	-351153	-430386	-387818	-501375	-523712	-559167	-0.840128	-188789	-495859	GUT_GENOME283326_00885
-370177	0.739155	0.287697	-190382	-0.103781	-446792	0.229353	0.580317	0.179977	139446	182517	174178	GUT_GENOME283665_02325
-398231	-418053	-327369	-268803	-526626	-336834	-0.267479	-0.854506	0.0544472	-501306	-530789	-479403	GUT_GENOME283701_01245
-441003	-342751	-401009	-335948	-505179	-406059	-0.909666	-10616	0.175518	-0.820091	-11528	-1224	GUT_GENOME283998_00437
-42348	-427154	-399634	-358693	-432814	-341288	-215853	-142279	-210493	-473107	-346232	-219697	GUT_GENOME284001_00056
0.538012	0.356966	0.86994	-156909	0.641928	104865	153835	180934	-54791	-515004	-384679	-427933	GUT_GENOME284876_00721
-345284	0.363787	-0.24917	-371059	-150559	-456599	-311738	-348516	-513027	-42828	-335792	-505764	GUT_GENOME285252_00052
-278442	-469078	-414815	-389536	-359996	-412366	-436889	-398903	-179955	-578678	-506612	-530284	GUT_GENOME286611_00036
261123	227972	373821	0.637605	314875	0.698387	338277	367415	37357	409672	367548	396211	sp|A5UJ98|SYM_METS3
-470821	-195234	-135973	-422677	-218252	-550528	-136702	-349445	-399397	-275725	-169125	-126981	sp|A5UJF3|TSR3_METS3
-146512	-0.512384	-281126	-0.936351	-50248	-0.665188	443707	413391	460707	557459	462856	425527	sp|A5UJM1|RS24_METS3
-411316	-386304	-298369	-365699	-487943	-299314	379462	21601	240998	389936	421219	325274	sp|A5UJM8|RS6E_METS3
-597667	0.0621319	-209747	-387868	-252757	0.730862	115356	222107	222815	111374	123325	0.33824	sp|A5UJM9|IF2P_METS3
149513	-195959	-0.867025	-419966	-231755	-565095	364652	364107	477493	419229	347788	321167	sp|A5UJN0|NDK_METS3
-395182	-193451	-33778	-436135	-475038	-470977	-30536	-445282	-490419	-0.422571	-0.604741	-0.976074	sp|A5UJS0|RRP4_METS3
196551	0.551746	0.693535	0.159106	0.749521	167474	401381	409373	38625	459572	470405	463126	sp|A5UJS2|PSA_METS3
-45088	-460682	-48861	-162222	-42804	-403871	-0.0681705	166174	0.143909	-0.341787	-0.650304	-0.0440941	sp|A5UJW2|Y285_METS3
-353863	-169171	-326614	-4311	-522587	-29347	-125683	-128077	-0.989946	238802	223325	271998	sp|A5UJW4|SYP_METS3
-395907	-346488	-0.303391	-406715	-172098	-0.611858	167807	140222	160168	329347	304954	214232	sp|A5UK11|GATD_METS3
-282942	0.0911942	133382	-171463	0.656116	0.653114	165006	139871	176939	326444	325401	250732	sp|A5UK12|GATE_METS3
-332902	-302362	-323755	-51193	-404607	-352986	0.903633	102984	129134	253138	239152	258978	sp|A5UK20|GUAAA_METS3
-389691	-351858	-337882	-399045	-322756	-331147	-212094	-209789	-227413	-0.761595	-116378	-0.62409	sp|A5UK38|CPS_METS3
-231216	-485712	-40678	-544969	-516249	-438785	0.700098	-101398	-0.320667	-234891	-2837	-504753	sp|A5UK48|PDXT_METS3
-408219	-375235	-464448	-367213	-422471	-472081	-199499	-132657	-157736	116742	109742	122515	sp|A5UK52|ARGB_METS3
-272199	-446546	-540131	-247391	-341436	-529315	-0.995567	-0.236378	0.097517	-0.299561	-0.489839	-0.0540771	sp|A5UK79|DCDB_METS3
-258286	111565	0.250544	-43783	0.219742	-362815	125003	1229	191694	166356	240086	254087	sp|A5UK92|PYRH_METS3
250317	143515	265772	0.240346	259482	138669	169188	231728	170741	105528	191915	258978	sp|A5UKA1|TF2B_METS3
-521506	-117431	-133442	-447124	-205204	-444021	179781	16201	135386	179116	300125	193081	sp|A5UKA4|DNAG_METS3
28693	295215	260962	-0.340465	172953	277268	231748	17554	18625	232193	243761	179836	sp|A5UKB0|VATD_METS3
255821	447939	383551	265486	3604	303664	490689	483882	466985	476694	421219	410074	sp|A5UKB1|VATB_METS3
401132	55835	393968	439961	384242	332952	583094	537431	531687	564386	522802	507807	sp|A5UKB2|VATA_METS3
0.918207	145764	47604	149852	416125	302734	298326	335404	256293	375656	323325	291171	sp|A5UKB4|VATC_METS3
104254	280329	385627	179591	327289	0.576052	380736	422603	374702	397298	442623	438795	sp|A5UKG5|CARB_METS3
-412958	0.682991	-195242	-0.849717	-425813	-124413	224442	34031	36619	469914	482863	554914	sp|A5UKI3|PURP_METS3
185681	0.957794	0.777193	115691	149966	136024	236134	206352	156123	131741	102197	16479	sp|A5UKI8|IF2B_METS3
-49732	-0.463266	-114649	-522959	-0.0567322	-0.635317	13387	259575	293024	212928	110886	218539	sp|A5UKS9|EF1B_METS3
0.538012	-232749	249957	-443427	-142372	-244973	24039	278262	226009	302929	313035	33411	sp|A5UKU6|SYA_METS3
-468895	-433429	0.0584965	-430148	-203855	-167124	344524	314968	376197	391438	378294	333633	sp|A5UKU8|RL10_METS3
221099	235867	331695	-162102	324578	304589	342058	308008	347494	35265	38217	287929	sp|A5UKU9|RL1_METS3
-339415	-422418	-51798	-351019	-576635	-39888	226303	0.00924873	2605	296578	0.334184	-107425	sp|A5UKV0|RL11_METS3
-338684	-369047	-33984	-43608	-433324	-430881	-116439	-0.225489	-1	-224043	-163871	-530756	sp|A5UKV8|TFE_METS3
-408314	-334971	-344604	-421549	-166111	-423766	-30092	-33872	-483579	-17949	-251492	-34907	sp|A5UKW7|PELO_METS3
-385331	-245497	-323065	-422224	-154834	-256046	-118442	-171003	-0.750481	-0.830074	-0.147349	-0.0341778	sp|A5UKX2|DNLI_METS3
-161017	-408976	-0.648527	-311141	-260705	-463587	234396	267051	2605	256986	238212	221687	sp|A5UKY0|HIS8_METS3
-421674	-449596	-519285	-325912	-3554	-385618	-0.129976	0.398708	0.162056	0.422066	101712	0.770351	sp|A5UKY3|GLMM_METS3
-370642	-224286	-238492	-360418	-387104	-385436	13387	126612	234196	203617	157264	143063	sp|A5UKY4|APGM_METS3
28315	226158	349957	210076	362819	246323	27191	277587	346584	374399	402258	306371	sp|A5UKY8|RS3A_METS3
-491897	-473822	-436397	-461451	-338916	-385449	-151141	-204585	-0.265055	0.299208	-0.754254	-0.455818	sp|A5UL31|IF6_METS3
-383534	-0.179258	-0.688055	-350738	-0.4692	-185181	0.678072	-0.0186768	0.595016	-0.0399971	0.0507307	-272653	sp|A5UL35|Y708_METS3
-346018	169926	0.681179	-386145	0.117474	102078	345337	397485	403242	398014	364829	387929	sp|A5UL47|TBP_METS3
-492707	-309949	-200863	-244356	-15702	-0.623541	103725	112011	18625	111114	0.619786	0.621487	sp|A5UL61|KCY_METS3
-458393	143677	106802	-16986	0.470516	-108224	18965	165144	206895	316742	336314	267535	sp|A5UL66|RL15_METS3
120509	0.893255	0.995018	-361926	141874	198469	248543	242486	242884	340408	367162	265252	sp|A5UL67|RL30_METS3
146088	135697	214202	0.993848	237651	17893	305978	300116	25371	355075	377937	270526	sp|A5UL68|RS5_METS3
-11307	122083	-0.347019	-0.129666	-186216	-0.817862	254749	171358	199495	338262	333418	216401	sp|A5UL72|RL6_METS3
406116	344563	418914	300918	430139	485916	347748	345901	383094	40396	438917	36254	sp|A5UL75|RL5_METS3
219123	0.604534	304891	0.495042	262519	161385	293183	300694	282027	361655	439386	255736	sp|A5UL76|RS4E_METS3
-449303	-546599	-485941	-446768	-414957	-380122	-392412	-466211	-659021	-218437	241935	109115	sp|A5UL77|RL24_METS3
18693	198016	207276	-151194	149966	217373	279781	24162	28763	299435	311908	27774	sp|A5UL78|RL14_METS3
-412827	-380974	-273956	0.956372	-111981	-203354	362149	273464	303857	38572	34055	340171	sp|A5UL82|RL29_METS3
3	248136	318641	110076	323005	253066	281052	293597	303857	397656	423064	323748	sp|A5UL83|RS3_METS3
-267468	0.876657	15548	-391712	135348	0.919775	12887	105685	166668	357932	419351	335059	sp|A5UL88|RL4_METS3
229672	27457	364585	157469	357939	327943	410434	415229	472239	503446	503312	434822	sp|A5UL89|RL3_METS3
-182063	-38701	-0.980236	-396654	-397737	-395692	-227356	-343076	-0.176878	-0.93391	-0.968379	-0.403824	sp|A5ULA6|Y779_METS3
-508923	-0.287317	-165581	-412688	-517434	-400774	17191	196002	215074	241996	244666	270526	sp|A5ULF7|DAPB_METS3
-317835	-405379	-250779	-445242	-481809	-320392	0.737854	-0.167028	0.982235	115735	-0.197198	160731	sp|A5ULF8|DAPA_METS3
242071	231535	276407	0.613732	260705	127787	333958	238988	345668	321067	244666	323748	sp|A5ULG0|RS17E_METS3
-488241	-567244	-436415	-638087	-472052	-354485	-338525	-513057	-614826	-26716	-135171	-163535	sp|A5ULG4|CBID_METS3
-436846	-354869	-351252	-306104	-511622	-300549	-395444	-535677	-512917	0.113743	0.0742655	0.419853	sp|A5ULI7|ARGC_METS3
-521222	-454041	-0.736965	-302631	-431406	-413856	104802	-0.46699	-0.516016	184549	175117	0.4799	sp|A5ULI9|PYRI_METS3
-448399	-353456	-338193	-297408	-333865	-288376	366063	30127	345208	412283	417185	400482	sp|A5ULK4|IF5A_METS3
-450065	-354092	-254614	-174723	-391573	-200332	-0.413557	-0.220076	-0.326982	112928	0.944909	0.874029	sp|A5ULL8|RF1_METS3
16216	134323	0.412548	0.891667	107585	2032	276554	211797	249297	264386	323325	277035	sp|A5ULM4|RS10_METS3
-377858	-0.352905	-507573	-316485	-214255	-44921	-337217	0.211082	0.854149	482376	451919	441534	sp|A5ULM5|EF1A_METS3
3382	506108	411356	327323	34665	438887	611974	649237	672239	697477	673668	640854	sp|A5ULM6|EF2_METS3
-431796	-408995	-428838	-243595	-398432	-457537	165006	135947	219548	125974	0.908711	138702	sp|A5ULP6|TPIS_METS3
-421468	-417601	-333301	-37234	-511134	-290325	-323218	-446592	-451846	-237094	-224067	-227296	sp|A5ULR3|QUEC_METS3
-450589	-410575	-36151	-437297	-588919	-462181	-224885	-287852	-337883	-433023	309051	-388904	sp|A5ULS3|PGP_METS3
-416983	-491945	-380027	-398693	-375808	-289989	-0.934904	-149941	-281158	-0.810175	0.0171213	0.0380917	sp|A5ULU4|HEM1_METS3
-52536	-207057	-21129	-451958	-470331	-329063	-14374	-165072	-0.644173	186264	141751	144665	sp|A5ULV0|GCH3_METS3
-473851	-386704	-451344	-459919	-35726	-357874	0.194864	11909	137346	232193	219082	268289	sp|A5ULV3|PURO_METS3
-497014	-463073	-221902	-279976	-445073	-324605	-118442	-0.0567684	-0.776167	-0.901968	0.0364218	-0.0947189	sp|A5ULW4|MFNA_METS3
-299807	-484268	-333715	-360384	-37928	-40423	-293411	-178859	-209697	-212152	-23232	-260984	sp|A5UM08|TRM1_METS3
-355254	-119421	-238464	-354151	-24201	-338485	203292	250876	178703	318612	3551	350732	sp|A5UM10|MPTA_METS3
-444014	-56591	-295314	-325811	-0.250479	-204995	265711	194805	221734	227612	257594	215321	sp|A5UM16|PUR5_METS3
-450426	-552989	-384302	-315676	-368218	-572819	-168608	-415452	-308408	-297568	-555992	-488882	sp|A5UMA9|NOP10_METS3
116106	333717	277864	-0.51545	118591	0.832689	497199	506352	540285	559805	517458	475435	sp|A5UMB4|PCNA_METS3
-4126	-105125	-447299	-0.659286	-459211	-235383	-110589	-105195	-380856	109011	106724	0.387022	sp|A5UMC1|TRPD_METS3
-405818	-0.475389	-0.202629	-0.540233	0.197273	-115666	117534	157876	0.927591	164926	203162	204044	sp|A5UMF3|RFCS_METS3
-243409	-49245	-454656	-474278	-346626	-370006	-401831	-366134	-581697	-276414	-558572	-209233	sp|A5UMF4|RFCL_METS3
-353004	-361898	-441082	-250871	-470722	-27428	-422858	-178319	-460029	-0.790546	-152477	-0.797737	sp|A5UMF9|HIS3_METS3
310935	332848	21078	0.659535	220212	235579	40302	37416	412784	433595	429466	394028	sp|A5UMH1|RS15_METS3
19771	289443	246395	179591	251272	21905	495777	467415	633573	580373	517458	612029	sp|A5UMI1|MTD_METS3
256591	300764	319187	0.344586	313615	116016	268499	320103	334693	412606	394491	369784	sp|A5UMJ1|SYT_METS3
-287895	-36896	-258989	-513485	-163784	-212983	-211111	-0.87138	-0.23506	17364	0.819612	141081	sp|A5UMJ2|CBIA_METS3
-414375	-456932	-348853	-418257	-567917	-452673	-302393	-24394	-191714	-132757	-171574	-0.985598	sp|A5UMJ5|SURE_METS3
0.281845	158423	0.481871	128335	-0.224247	0.905621	493328	523345	51422	475238	477219	522721	sp|A5UMJ9|ILVC_METS3
-409042	-382714	-534575	-269924	-346652	-373114	-415228	-385645	-390418	0.238405	0.10201	-0.157913	sp|A5UML0|GSA_METS3
0.834047	107258	351706	0.193873	329195	0.11694	229956	293597	240046	346659	323847	302866	sp|A5UML4|ILVD_METS3
-368175	-120426	-313656	-312108	-663476	-367175	-0.0681705	0.174557	0.228146	0.214319	0.527316	0.263838	sp|A5UMN0|GATA_METS3
-408528	-438145	-43539	-442647	-568973	-213968	186028	209644	160666	117243	0.660783	0.540869	sp|A5UMN6|DADD_METS3
-0.535824	0.548756	118423	-138466	0.598497	0.301224	0.847998	105462	0.494764	0.475735	114932	125578	sp|A5UMP0|PYRB_METS3
-351116	-0.140131	-289135	-318651	-491601	-352945	0.29233	0.307943	1	109011	0.0974226	165711	sp|A5UMS3|RISB_METS3
-420208	-150615	-467876	-364954	-283213	-369983	188452	17554	163292	204985	258416	257366	sp|A5UMW0|RADA_METS3
-159636	134323	0.327887	-0.143163	0.306267	10832	439338	461101	442415	406676	390609	325274	sp|A5UMW4|GLYA_METS3
-454722	-144527	-104036	-218262	-51715	-0.659164	341226	306352	378044	467948	463054	444444	sp|A5UMW7|METK_METS3
-263714	-30103	-273189	-374567	-436633	-306363	314254	238101	323352	410983	387962	369784	sp|A5UMW9|PURL_METS3
-359612	-313413	-324442	-396847	-39103	-263444	167807	-0.361908	0.253756	0.596189	173797	212029	sp|A5UMZ1|HIS6_METS3
-45482	-417613	-378394	-489125	-338532	-282569	232636	139695	178703	17364	29951	238333	sp|A5UN52|RS13_METS3
-459565	-208115	-129727	-44181	-170881	-199722	-295332	-341052	-366536	-146368	-0.402781	-142959	sp|A5UN54|RS11_METS3
-431551	-216112	-183118	-418076	-39822	-0.332436	293183	288665	229134	314848	349542	298667	sp|A5UN55|RPO3_METS3
23151	260165	266558	219495	266667	288516	37191	361101	420098	464611	438447	370895	sp|A5UN64|RS2_METS3
-39943	-349036	-375801	-429159	-45078	-330189	-326939	-294342	-0.50882	-0.955606	-203522	-311771	sp|A5UN65|Y1438_METS3
-392842	-454686	-371126	-395517	-425747	-292553	300554	362987	372048	498371	478116	468101	sp|A5UN82|DAPAT_METS3
-388616	121141	0.0392609	-173084	0.810001	-117374	419922	44569	422005	445635	436314	393081	sp|A5UN95|PURA_METS3
-266003	0.159428	0.478304	-428103	-242435	-204818	0.306757	-0.0909462	-0.793549	-0.111256	122697	-0.269806	sp|A5UNA1|AROC_METS3
-352629	-195159	-395709	-420463	-15924	-416423	197763	17416	219548	339874	333418	30752	sp|A5UNB3|RS8E_METS3
399716	385261	247294	292115	315709	-0.191015	483717	445055	461327	47292	480421	514777	sp|A5UNI8|Y1561_METS3
-433451	-122458	-180126	-161348	-45128	-424769	136651	135222	126009	129232	13244	214232	sp|A5UNK4|KPRS_METS3
-464167	-387015	-465289	-529046	-370837	-538716	-0.852442	-0.0567684	-151602	-222422	-11528	-0.489292	sp|A5UNK6|UVRB_METS3
-45088	-352798	-380246	-439755	-423776	-261429	0.0777702	-239235	-0.308123	-102272	0.510161	-0.0691853	sp|A5UNQ7|RL37A_METS3
-413386	-29377	-234351	-321988	-341361	-463987	-0.630049	0.793371	146218	0.774788	-0.302381	-0.329185	sp|A5UNR1|PFDB_METS3
0.0987797	153975	103198	0.930839	148649	-192489	359969	406075	365791	453625	469079	447297	sp|A5UNX8|GGR_METS3
0.711756	354651	501393	269713	518998	454378	621245	613787	622545	640541	596236	565826	sp|A5UP00|MCH_METS3
482028	606108	546395	461534	521016	405279	818373	815425	779005	603617	575044	595123	tr|A0A2H4U462|A0A2H4U462_METSM
0.800524	434366	378588	336904	357628	213958	250119	291768	235188	432755	413875	41667	tr|A0A2H4U465|A0A2H4U465_METSM
34122	418661	451923	236666	429195	248379	482782	534036	617048	659222	626684	667252	tr|A0A2H4U473|A0A2H4U473_METSM
-169568	-278579	238995	-427614	147319	0.109901	586942	54399	750079	797253	638917	692765	tr|A0A2H4U474|A0A2H4U474_METSM
-489531	-38476	-309848	-41635	-547868	-325523	-506876	-371702	-25081	-275825	-24767	-0.797737	tr|A0A2H4U477|A0A2H4U477_METSM
-172778	-340545	-538055	-418584	-223263	-338226	-158941	-0.862919	-378383	-21441	-0.87527	-166199	tr|A0A2H4U479|A0A2H4U479_METSM
-267716	-194144	-241029	-418321	-264742	-243623	0.393797	-105195	0.0200367	118239	175845	122927	tr|A0A2H4U481|A0A2H4U481_METSM
-378829	-350779	-412979	-34788	-459101	-337399	-451837	-567272	-125298	-0.761595	-368445	-319835	tr|A0A2H4U484|A0A2H4U484_METSM
-391204	-142162	-0.191223	-409105	-0.882526	-0.521662	163585	183557	218442	226444	229466	227783	tr|A0A2H4U488|A0A2H4U488_METSM
-50838	-555177	-305011	-509704	-45413	-295961	-0.0635242	-0.680859	-0.837944	0.326429	0.220654	0.142321	tr|A0A2H4U490|A0A2H4U490_METSM
-258532	-444631	-391779	-305596	-353994	-44755	-0.602829	-0.0958958	0.0689468	0.523561	-0.489839	-0.489292	tr|A0A2H4U492|A0A2H4U492_METSM
-577927	-40898	-170485	-400452	-206675	-223394	-0.943417	-0.355959	-230724	101681	127244	163087	tr|A0A2H4U496|A0A2H4U496_METSM
-532782	-320014	-270392	-372147	-27372	-472048	-252758	-163692	-369114	-395393	-0.884315	-261971	tr|A0A2H4U4A3|A0A2H4U4A3_METSM
-304799	-503229	-483304	-406839	-468043	-535905	-422631	-474131	-377733	-423972	-483694	-438056	tr|A0A2H4U4A7|A0A2H4U4A7_METSM
-492795	-36338	-571327	-444389	-428586	-486824	-347704	-191171	-291614	-128575	-226697	-22576	tr|A0A2H4U4B1|A0A2H4U4B1_METSM
-2571	-0.0787315	0.177643	-220976	-0.0111694	-0.00381279	211718	343776	25371	317368	310772	314232	tr|A0A2H4U4B3|A0A2H4U4B3_METSM
248705	29857	0.944212	184458	-508806	0.148191	342472	34162	268562	366178	346458	327783	tr|A0A2H4U4B5|A0A2H4U4B5_METSM
-159636	0.911991	0.928616	-180613	0.684086	-0.406183	190837	223098	254576	363481	353836	340171	tr|A0A2H4U4B6|A0A2H4U4B6_METSM
-425152	-305385	-197003	-464313	-286967	-435393	-238971	-0.788918	-22368	-110518	-0.351708	-110506	tr|A0A2H4U4B8|A0A2H4U4B8_METSM
-357851	-283666	-404855	-328073	-489852	-48925	-0.049675	-0.177483	300755	-0.723875	-270362	-552988	tr|A0A2H4U4C0|A0A2H4U4C0_METSM
-359531	-400721	-393516	-467547	-376733	-381282	-400073	-240098	-434337	-449892	-443969	-204379	tr|A0A2H4U4C4|A0A2H4U4C4_METSM
-508103	0.490734	0.114712	-507219	-0.160683	-35552	374912	3939	412206	547675	520155	486445	tr|A0A2H4U4D0|A0A2H4U4D0_METSM
434223	175221	167184	0.727851	12403	0.244516	531079	447161	435188	447168	454258	428775	tr|A0A2H4U4D1|A0A2H4U4D1_METSM
21406	387068	339469	254555	280045	234084	428825	51575	484329	605325	598582	579489	tr|A0A2H4U4D2|A0A2H4U4D2_METSM
-459026	-230342	-411412	-520473	-591775	-394495	-329403	-260342	-160256	0.344296	0.254014	0.129145	tr|A0A2H4U4D9|A0A2H4U4D9_METSM
-456937	-0.684654	-0.78759	-327132	-110378	-228479	163585	154737	113934	217991	251705	245548	tr|A0A2H4U4E0|A0A2H4U4E0_METSM
-52074	-413337	-253063	-436965	-344835	-456958	226303	226033	159167	193811	213596	167686	tr|A0A2H4U4E1|A0A2H4U4E1_METSM
235117	203461	0.598169	0.116704	213615	109394	290837	153301	254576	0.491854	204359	166017	tr|A0A2H4U4E5|A0A2H4U4E5_METSM
-412529	-502468	-358128	-439725	-403178	-237247	-0.977972	-171036	-0.176878	0.577429	0.10201	0.960873	tr|A0A2H4U4F5|A0A2H4U4F5_METSM
473583	379068	422417	204235	380311	390053	42973	393597	421734	459572	462657	394028	tr|A0A2H4U4F8|A0A2H4U4F8_METSM
-374077	-383223	-33505	-470986	-474605	-382419	0.544449	0.0366421	0.0446987	-27013	-229443	-156579	tr|A0A2H4U4F9|A0A2H4U4F9_METSM
-491421	-389275	-441097	-4935	-455756	-369912	269188	199535	182027	392555	369838	291171	tr|A0A2H4U4G0|A0A2H4U4G0_METSM
-459874	-421127	-542991	-331017	-46694	-331116	-334487	-326622	-306154	-43096	-535121	-461152	tr|A0A2H4U4H5|A0A2H4U4H5_METSM
-511717	-449929	-423715	-467496	-364463	-32651	0.0944958	0.474117	0.800131	-0.245111	0.0695887	-0.544523	tr|A0A2H4U4I2|A0A2H4U4I2_METSM
219123	415992	131194	280648	0.910101	0.244516	498606	482906	453274	450928	419619	467724	tr|A0A2H4U4I6|A0A2H4U4I6_METSM
-559307	-342551	-451579	-424082	-456864	-342784	-564011	-3976	-386038	-0.901968	-0.284308	-0.631546	tr|A0A2H4U4I7|A0A2H4U4I7_METSM
-415264	-315058	-36946	-370206	-572635	-428611	-412629	-482283	-407391	-284056	-317241	-383945	tr|A0A2H4U4J2|A0A2H4U4J2_METSM
-44788	-30511	-45963	-397508	-475038	-270748	-0.759333	-0.512587	-0.339693	105799	137455	0.605721	tr|A0A2H4U4J3|A0A2H4U4J3_METSM
-445555	-570325	-332296	-482312	-389447	-473073	-491192	-49629	-513703	-353209	-449907	-504317	tr|A0A2H4U4J7|A0A2H4U4J7_METSM
-390136	-374919	-362987	-368648	-571229	-348833	167807	183557	240046	0.562243	-0.958793	-0.353638	tr|A0A2H4U4J8|A0A2H4U4J8_METSM
-291831	-269082	-516138	-430972	-449144	-387692	-13443	-147342	-0.893085	115735	10882	0.630865	tr|A0A2H4U4L2|A0A2H4U4L2_METSM
-44251	-404939	-539288	-420113	-400003	-378553	0.565598	0.182753	0.0150547	-0.800327	-0.893416	-265597	tr|A0A2H4U4L4|A0A2H4U4L4_METSM
-251413	-506763	-547546	-378001	-465739	-347794	-333572	-139813	-210051	-342451	-1984	-204982	tr|A0A2H4U4L6|A0A2H4U4L6_METSM
-509701	-350115	-562857	-411909	-446415	-344293	0.171404	0.326559	109987	209011	191915	198057	tr|A0A2H4U4L9|A0A2H4U4L9_METSM
-326409	-0.469316	0.627447	-462431	0.333012	-421943	275242	400694	323352	482774	464633	473817	tr|A0A2H4U4M0|A0A2H4U4M0_METSM
-359066	-134177	-133442	-156182	0.161245	-427996	194342	196002	196941	280574	276136	291171	tr|A0A2H4U4M1|A0A2H4U4M1_METSM
-450243	-39782	-271895	-432774	-232706	-243134	-179416	-438693	-485229	-218714	-121992	-0.207193	tr|A0A2H4U4M3|A0A2H4U4M3_METSM
-231936	-446929	-423818	-422723	-346622	-37455	-0.96059	-142279	-552717	16865	-118597	-100483	tr|A0A2H4U4M5|A0A2H4U4M5_METSM
-172312	103888	0.110111	-347507	0.131084	-0.441935	373918	339871	427319	465285	479362	457771	tr|A0A2H4U4M7|A0A2H4U4M7_METSM
398286	143677	0.951948	-0.613482	14048	0	526534	545055	54265	582376	538917	550732	tr|A0A2H4U4N9|A0A2H4U4N9_METSM
-282215	-316342	-31035	-454719	-30879	-440855	-407844	-43992	-47297	-342251	-305607	-441321	tr|A0A2H4U4P1|A0A2H4U4P1_METSM
-178268	-258441	-110309	-215289	-461623	-422471	21968	-0.741611	0.38316	-379897	-239289	-504139	tr|A0A2H4U4P2|A0A2H4U4P2_METSM
122272	-140994	-0.867025	-387621	-418801	-428843	-232222	-393508	-597007	0.455328	-0.302381	0.990316	tr|A0A2H4U4P3|A0A2H4U4P3_METSM
-362329	-47272	-593209	-33311	-421091	-26759	-417809	-488319	-350385	273978	129265	161362	tr|A0A2H4U4P4|A0A2H4U4P4_METSM
-0.826796	182816	-127302	-432831	-235843	-412612	170555	245055	188998	368387	360451	343332	tr|A0A2H4U4P8|A0A2H4U4P8_METSM
-55837	-31958	-479233	-473659	-475278	-400682	-366209	-425822	-147337	-0.590609	-0.302381	0.181139	tr|A0A2H4U4Q0|A0A2H4U4Q0_METSM
-371022	-272301	-396043	-459066	-359454	-328356	122746	0.771797	219548	119967	141383	0.795588	tr|A0A2H4U4Q2|A0A2H4U4Q2_METSM
-31614	-341859	-378477	-45038	-33498	-360112	-51448	-360541	-495389	-287622	-194437	-2079	tr|A0A2H4U4Q4|A0A2H4U4Q4_METSM
-459614	-56454	-385328	-399859	-323148	-333539	-512894	-447114	-464802	0.91588	211342	198057	tr|A0A2H4U4Q7|A0A2H4U4Q7_METSM
-412896	-279641	-458962	-359749	-509512	-346952	-131087	0.285284	-0.620712	0.748194	0.900834	0.458992	tr|A0A2H4U4R2|A0A2H4U4R2_METSM
-411918	-44906	-383732	-390554	-439844	-406872	-544433	-199408	-0.970047	-0.944717	-187216	-145582	tr|A0A2H4U4R5|A0A2H4U4R5_METSM
-354539	-327484	-374385	-279681	-390501	-28142	-576586	-316586	-259772	-423929	-395477	-574364	tr|A0A2H4U4R7|A0A2H4U4R7_METSM
-528899	-367511	-204255	-395808	-273012	-35247	-463597	-38435	-519759	-561637	-462804	-518088	tr|A0A2H4U4R8|A0A2H4U4R8_METSM
-316551	-469711	-391146	-40577	-0.764421	-489362	-193541	-198111	-474309	-200877	-103733	-233632	tr|A0A2H4U4S2|A0A2H4U4S2_METSM
-484405	-298051	0.845232	-316143	-147434	-265632	-307682	-261399	-383484	-359565	-368446	-363037	tr|A0A2H4U4S7|A0A2H4U4S7_METSM
-377411	-344512	-352443	-365545	-522663	-510095	-290263	-267686	-444492	-351846	-662559	-435277	tr|A0A2H4U4S9|A0A2H4U4S9_METSM
-523513	-190309	202466	-240146	107409	234084	-490231	-379108	-148745	0.134426	0.564353	-0.403824	tr|A0A2H4U4T2|A0A2H4U4T2_METSM
-146512	-0.130514	-0.405121	-325003	-139417	-227456	218709	278262	284856	412283	412755	457568	tr|A0A2H4U4T4|A0A2H4U4T4_METSM
-529857	-534564	-335756	-396551	-426233	-242847	-369886	-496694	-289689	-112963	-0.737765	-226901	tr|A0A2H4U4T6|A0A2H4U4T6_METSM
-185555	-119421	-309971	-372574	-0.374807	-40872	107145	100925	109752	258871	238212	190528	tr|A0A2H4U4T9|A0A2H4U4T9_METSM
130041	198016	260145	230836	262519	282196	744422	685093	782383	727321	699741	674628	tr|A0A2H4U4U0|A0A2H4U4U0_METSM
-445344	-409487	-357705	-42664	-427681	-366072	118122	160949	132596	24818	241935	186611	tr|A0A2H4U4U2|A0A2H4U4U2_METSM
-448656	-325199	-550738	-162859	-543975	-426407	0.991095	0.0942688	-353357	178464	233418	170526	tr|A0A2H4U4U4|A0A2H4U4U4_METSM
-374722	-393107	-129727	-419346	-337341	-576406	-0.299902	-0.161829	-0.776167	-192171	0.814031	0.764683	tr|A0A2H4U4U9|A0A2H4U4U9_METSM
-429603	-362224	-241451	-434222	-351875	-460309	-353938	-477702	-452012	-0.573734	-0.589868	-0.131245	tr|A0A2H4U4V6|A0A2H4U4V6_METSM
155358	263022	215325	163918	164904	231812	242884	209644	227058	259805	294491	202866	tr|A0A2H4U4W0|A0A2H4U4W0_METSM
399431	316725	322417	0.148068	24048	304128	750168	650264	717398	733734	658621	77597	tr|A0A2H4U4W7|A0A2H4U4W7_METSM
-350306	-412621	-112463	-378148	-387239	-491711	-304874	-213609	-524828	-325964	-257956	-288805	tr|A0A2H4U4X8|A0A2H4U4X8_METSM
-535069	-38422	-419873	-416101	-437438	-526968	-247883	-20871	-130189	-2.46	-310441	-349245	tr|A0A2H4U4Y5|A0A2H4U4Y5_METSM
-338436	-384839	-520154	-42895	-398229	-422824	-531517	-406466	-542128	-210714	-26165	-378129	tr|A0A2H4U4Y6|A0A2H4U4Y6_METSM
-533081	-339514	-416752	-433304	-534096	-425733	-437317	-455246	-411908	-0.977633	-183385	-0.281488	tr|A0A2H4U4Y7|A0A2H4U4Y7_METSM
-18488	-288735	-428498	-374658	-506421	-378455	-125683	149731	-11375	-338168	-248722	-155158	tr|A0A2H4U4Z6|A0A2H4U4Z6_METSM
-365184	-382189	-613143	-384631	-489442	-399981	-298217	-27693	-262723	-519715	-509092	-383671	tr|A0A2H4U500|A0A2H4U500_METSM
-317069	-351343	-328333	-384421	-416248	-304433	-107751	-374731	-59398	-236111	-113111	-0.902075	tr|A0A2H4U501|A0A2H4U501_METSM
-481043	-308476	-485088	-304879	-488388	-445976	-226429	-213696	-269462	-109311	-187219	-268358	tr|A0A2H4U502|A0A2H4U502_METSM
-366649	-399008	-513557	-197815	-396384	-378918	179781	172766	25371	282177	333418	296211	tr|A0A2H4U504|A0A2H4U504_METSM
-310164	-455029	-562401	-406246	-424214	-491469	-408929	-422272	-393668	-332644	-289983	-47181	tr|A0A2H4U505|A0A2H4U505_METSM
-418633	-247232	-416543	-439645	-595073	-367889	-428919	-469417	-45229	-204871	-207119	-393759	tr|A0A2H4U508|A0A2H4U508_METSM
-434545	-300075	-370492	-416187	-498532	-233404	-536221	-473455	-641338	-19403	-344128	-213972	tr|A0A2H4U512|A0A2H4U512_METSM
-334218	-282649	-240637	-409111	-177074	-245826	468844	481759	476197	427321	360046	439025	tr|A0A2H4U516|A0A2H4U516_METSM
-377278	-0.537584	-481724	-500669	-398497	-0.549246	-119455	-110086	-161561	-180651	-0.665816	-150976	tr|A0A2H4U518|A0A2H4U518_METSM
-525626	-224098	-544016	-407991	-409284	-366211	-0.977972	-109095	-3084	-251114	-0.455731	-0.482536	tr|A0A2H4U521|A0A2H4U521_METSM
-142797	100873	-241049	-375454	-116068	-370942	238702	268501	282739	244087	267162	281217	tr|A0A2H4U522|A0A2H4U522_METSM
-571931	-467803	-330774	-45529	-57193	-482822	-211016	-288279	-291777	-53412	-549039	-535872	tr|A0A2H4U523|A0A2H4U523_METSM
-224239	-332572	-263893	-138466	-313549	-372296	110898	103438	0.193275	0.618385	128258	141805	tr|A0A2H4U531|A0A2H4U531_METSM
-373052	-428731	-45754	-393658	-437679	-287777	0.52607	-0.320768	-115987	-0.93391	-120851	-0.609293	tr|A0A2H4U533|A0A2H4U533_METSM
-717797	-460837	-311364	-513794	-471055	-280108	-454506	-279796	-545706	-23282	-1243	-219901	tr|A0A2H4U535|A0A2H4U535_METSM
-462031	-207645	-445086	-325605	-14951	-462603	-268784	-316261	-224749	-538196	0.0695887	-0.716208	tr|A0A2H4U539|A0A2H4U539_METSM
0.1406	252004	130994	0.956372	174067	0.965326	488001	519597	522545	555075	535355	520121	tr|A0A2H4U541|A0A2H4U541_METSM
-54351	-469743	0.254721	-494333	-462094	-476575	-0.17437	-111085	-408914	-0.891476	-0.0991659	0.0797787	tr|A0A2H4U548|A0A2H4U548_METSM
-40679	-448575	-400747	-339187	-411854	-46331	-212214	-15393	-0.620712	-542935	-50633	-309927	tr|A0A2H4U550|A0A2H4U550_METSM
-458855	-409295	-443341	-417371	-354411	-330574	-0.401781	-0.949854	-0.295685	-202597	-211716	-181231	tr|A0A2H4U552|A0A2H4U552_METSM
-564994	-390613	-448628	-542971	-532998	-301747	-2508	-15393	-117119	-271246	-138984	-0.724157	tr|A0A2H4U560|A0A2H4U560_METSM
-416615	-418912	-432518	-287505	-468974	-379255	-106817	-151259	-174186	-0.840128	-0.866281	-145582	tr|A0A2H4U564|A0A2H4U564_METSM
-0.288244	-0.0198383	-164201	0.0327768	0.718302	-0.226206	-37814	-455358	-419588	-286314	-250343	-202851	tr|A0A2H4U568|A0A2H4U568_METSM
-34522	-103322	0.303907	-149801	-0.389307	-0.617687	-479973	-242566	-509536	-595268	-333221	-315295	tr|A0A2H4U572|A0A2H4U572_METSM
-519534	-342707	-453945	-399798	-429401	-335597	0.917799	0.477453	137929	115228	-0.272386	0.0979252	tr|A0A2H4U574|A0A2H4U574_METSM
-313182	-383258	-169616	-475788	-40423	-478338	-488172	-409914	-485556	-526715	-455599	-561183	tr|A0A2H4U576|A0A2H4U576_METSM
-459474	0.475071	-477429	-0.56182	-611515	-34643	316746	268501	376939	430777	227448	290528	tr|A0A2H4U578|A0A2H4U578_METSM
-506114	-206923	-272788	-40366	-421975	-502212	233518	202984	206895	221675	178294	228775	tr|A0A2H4U579|A0A2H4U579_METSM
-507467	-425285	-562673	-492371	-521366	-338019	-412777	-320639	-554311	-0.901968	-0.503711	0.202263	tr|A0A2H4U582|A0A2H4U582_METSM
-442306	-397811	-46135	-387431	-339739	-341437	226303	257254	216206	295128	319619	274898	tr|A0A2H4U589|A0A2H4U589_METSM
-401682	-450289	-168772	0.00856876	-0.93829	-412539	-0.96059	-282662	-152217	-258541	-166842	-354618	tr|A0A2H4U593|A0A2H4U593_METSM
-496862	-452453	-141172	-379074	-341158	-453578	-276728	-240494	-356138	-325924	-400662	-300217	tr|A0A2H4U5A1|A0A2H4U5A1_METSM
-471271	-271385	-4954	-36065	-426182	-405045	-13443	-228689	-179689	206339	152561	139805	tr|A0A2H4U5A2|A0A2H4U5A2_METSM
0.00227165	-124519	0.366985	-341353	0.613119	-0.865616	110279	114759	0.900824	160548	16885	152083	tr|A0A2H4U5A3|A0A2H4U5A3_METSM
-454536	-357921	-490183	-300485	-494637	-41149	-123577	-187982	-189758	-186483	-0.705344	-0.229649	tr|A0A2H4U5B7|A0A2H4U5B7_METSM
0.189234	-124519	182852	-27034	119241	-348958	-0.797401	-0.512587	-107241	-177869	-138984	-191188	tr|A0A2H4U5B9|A0A2H4U5B9_METSM
213026	299122	284246	107768	238364	260136	28965	326516	357568	419229	395445	413684	tr|A0A2H4U5C8|A0A2H4U5C8_METSM
-377615	-403658	-430146	-329871	-481751	-403351	-452794	-448312	-367825	-15798	-259515	-126981	tr|A0A2H4U5D4|A0A2H4U5D4_METSM
-43477	-452121	-411326	-287789	-556335	-411108	-296767	-285963	-182788	-191773	-177416	-144264	tr|A0A2H4U5D8|A0A2H4U5D8_METSM
-490675	-317712	-201835	-420491	-255091	-264592	157457	204116	199495	178627	254258	196829	tr|A0A2H4U5E1|A0A2H4U5E1_METSM
0.587234	0.171143	135925	-0.108333	0.563793	-452131	-0.225353	0.763622	0.0544472	0.224003	0.349696	0.517464	tr|A0A2H4U5E2|A0A2H4U5E2_METSM
-493866	-0.971815	-0.279041	-419703	-0.855433	-358325	255506	225061	299495	281378	310772	269784	tr|A0A2H4U5E3|A0A2H4U5E3_METSM
-372369	-392849	-341114	-436622	-458376	-424282	-374357	-273466	-351288	-0.850252	-132683	-105408	tr|A0A2H4U5E7|A0A2H4U5E7_METSM
-0.90122	-0.840572	-100998	-368512	-0.614941	-0.817862	186028	0.359474	0.327969	0.238405	0.49977	-0.646574	tr|A0A2H4U5E8|A0A2H4U5E8_METSM
-371589	-379705	-0.321928	-271632	-166111	-355889	-551971	-446646	-583931	-458307	-395244	-235754	tr|A0A2H4U5F2|A0A2H4U5F2_METSM
-312014	-301421	-308529	-300735	-364761	-396602	-449514	-346609	-673741	184235	0.270408	123543	tr|A0A2H4U5F5|A0A2H4U5F5_METSM
-297346	-222729	-461664	-439563	-38259	-226054	-441211	-201859	-185205	104439	0.972728	0.405354	tr|A0A2H4U5F6|A0A2H4U5F6_METSM
-313423	-330155	-379082	-423881	-619781	-521684	0.328131	-210781	-111548	-0.687117	-116378	-150976	tr|A0A2H4U5F7|A0A2H4U5F7_METSM
-118133	-0.487616	0.267176	-411472	-142372	-378833	-0.995567	0.0679569	-287567	-250515	-121992	-176902	tr|A0A2H4U5F9|A0A2H4U5F9_METSM
-414856	-319935	-119122	-25043	-243948	-492015	-396232	-275457	-572536	-453034	-489641	-417242	tr|A0A2H4U5G1|A0A2H4U5G1_METSM
-551255	-286327	-435235	-399268	-331062	-434273	0.446867	145224	125164	225267	206724	274898	tr|A0A2H4U5G2|A0A2H4U5G2_METSM
-417798	-556776	-370017	-366734	-471865	-37435	-491837	-559574	-515691	-298358	-514208	-498077	tr|A0A2H4U5G8|A0A2H4U5G8_METSM
139675	14254	236119	0.0984716	194712	18644	348543	429382	282027	253138	284583	270526	tr|A0A2H4U5H9|A0A2H4U5H9_METSM
-386007	-352118	-364889	-202989	-534742	-442214	-360319	-187361	-456383	-139761	-231814	-434672	tr|A0A2H4U5I2|A0A2H4U5I2_METSM
-383992	-389065	-314008	-462958	-293927	-0.92943	-156293	-217021	-147337	-3849	-464109	-315878	tr|A0A2H4U5I3|A0A2H4U5I3_METSM
-358688	-394883	-441361	-439777	-422155	-332756	-434712	-4385	-379017	-231671	-326328	-0.884153	tr|A0A2H4U5I6|A0A2H4U5I6_METSM
100227	157398	238042	130339	239073	-0.00763512	276554	328433	296941	268825	227448	293713	tr|A0A2H4U5I9|A0A2H4U5I9_METSM
-0.471407	-293183	-134702	-306548	-359651	-349391	-262514	-113102	-572417	-168499	-353083	-385797	tr|A0A2H4U5J6|A0A2H4U5J6_METSM
-386186	-142162	-0.876127	-312558	-106447	-510944	205445	307458	277677	104439	0.871581	0.419853	tr|A0A2H4U5L1|A0A2H4U5L1_METSM
-461628	-280314	-412443	-443005	-555922	-434184	-240191	-16893	-131438	0.8009	0.450261	0.580128	tr|A0A2H4U5L3|A0A2H4U5L3_METSM
-424372	-357025	-367387	-384766	-497019	-514108	-498895	-500325	-545092	-2656	-296743	-0.366022	tr|A0A2H4U5L6|A0A2H4U5L6_METSM
-364904	-41368	-492421	-382756	-591017	-455466	0.973118	0.940817	0.887253	-300465	-446735	-417337	tr|A0A2H4U5M3|A0A2H4U5M3_METSM
-274405	-0.125729	0.0295448	-432573	-201327	-316977	253222	202984	221734	266178	210201	308092	tr|A0A2H4U5M7|A0A2H4U5M7_METSM
-446491	-427339	-488649	-594511	-484684	-481777	-456885	-512359	-538004	142627	119726	10752	tr|A0A2H4U5M9|A0A2H4U5M9_METSM
-258255	-428516	-377713	-338449	-330106	-446745	204372	115594	240046	232193	206724	24988	tr|A0A2H4U5N8|A0A2H4U5N8_METSM
-415713	-348789	-270398	-504032	-404652	-347698	286028	0.983671	129751	310329	317458	324258	tr|A0A2H4U5N9|A0A2H4U5N9_METSM
-484064	-328347	136891	-32368	0.147919	-246202	-46932	-136191	-394324	-481205	-0.893416	-35746	tr|A0A2H4U5Q1|A0A2H4U5Q1_METSM
-358139	-127667	-505559	-34973	-287217	-213205	-563512	-0.566525	-231544	-543246	-338687	-580433	tr|A0A2H4U5Q7|A0A2H4U5Q7_METSM
-0.145704	-272438	-121412	-415318	-129074	-240271	403292	-24253	-0.644173	-396782	-213422	0.394382	tr|A0A2H4U5Q9|A0A2H4U5Q9_METSM
-181103	-0.314285	161125	-46894	118428	-0.752274	-0.272833	0.381008	0	0.348728	0.73944	0.189625	tr|A0A2H4U5R2|A0A2H4U5R2_METSM
-371843	-263306	-432321	-372124	-365936	-382871	-2477	-253572	-249965	-328681	-233502	-25763	tr|A0A2H4U5R4|A0A2H4U5R4_METSM
-347236	-328669	-440177	-401892	-543932	-326945	187245	137744	146766	266178	30256	361362	tr|A0A2H4U5R8|A0A2H4U5R8_METSM
-443247	-0.856339	-103016	-411996	-133684	-39255	-0.204744	0.115833	0.443754	124793	0.929507	135154	tr|A0A2H4U5S5|A0A2H4U5S5_METSM
-194514	-197966	0.445801	-223266	-0.924147	-366293	-33744	-323559	-249642	-430274	-429685	-393209	tr|A0A2H4U5T0|A0A2H4U5T0_METSM
-17529	-120426	166871	-282502	141874	-298196	-101338	-0.0616016	-0.352516	-0.800327	0.517049	-0.56579	tr|A0A2H4U5T3|A0A2H4U5T3_METSM
-255856	-368942	-3486	-323505	-260386	-294152	183561	179605	218442	231061	210201	168739	tr|A0A2H4U5U3|A0A2H4U5U3_METSM
-348612	-395341	-170283	-164386	-194541	-28643	826534	697042	690184	650804	667548	703088	tr|A0A2H4U5U6|A0A2H4U5U6_METSM
-527222	-40815	-52942	-334969	-437584	-46006	0.111032	-0.573412	-0.176878	-112963	0.550996	-0.893085	tr|A0A2H4U5U8|A0A2H4U5U8_METSM
-331119	-468814	-505566	-322831	-3789	-342078	-309396	0.269976	-22372	100843	-0.665816	-0.0194321	tr|A0A2H4U5V2|A0A2H4U5V2_METSM
-343816	-423572	-39484	-228097	-372192	-119973	-0.367016	-0.680859	0.537096	-0.186218	-0.721463	-0.475809	tr|A0A2H4U5V3|A0A2H4U5V3_METSM
0.0336838	0.805792	153605	-0.605989	147319	0.841213	-361217	-198223	-500309	-436743	-329098	-634596	tr|A0A2H4U5W1|A0A2H4U5W1_METSM
-305108	-377655	-35731	-543366	-515602	-349757	-50728	-42208	-509626	-32842	-536812	-595181	tr|A0A2H4U5W4|A0A2H4U5W4_METSM
-35261	-463185	-372506	-396664	-521015	-375718	-476336	-34977	-538628	-367711	-435037	-293638	tr|A0A2H4U5X2|A0A2H4U5X2_METSM
-0.892759	130475	231194	0.202434	291797	302734	377205	372064	393684	318612	285944	294342	tr|A0A2H4U5X4|A0A2H4U5X4_METSM
-425929	-392343	-44357	-439527	-544303	-360991	225376	250059	257145	214211	171419	144488	tr|A0A2H4U5X6|A0A2H4U5X6_METSM
-394881	0.682991	-0.507483	-398468	-144375	-374301	121604	200694	412206	296578	0.57759	122721	tr|A0A2H4U5X8|A0A2H4U5X8_METSM
-282543	-103322	-527132	-414708	-351721	-22987	0.931829	103438	146035	198014	172464	137591	tr|A0A2H4U5Y0|A0A2H4U5Y0_METSM
-323496	-365878	-535226	-498391	-374102	-34746	-459729	-440573	-23724	-264599	-360536	-277902	tr|A0A2H4U5Y3|A0A2H4U5Y3_METSM
-264874	-430975	-133442	-399047	-374077	-391947	-336017	-441083	-482077	-453008	-285435	-288574	tr|A0A2H4U5Y4|A0A2H4U5Y4_METSM
-0.333332	0.84532	-17252	0.03757	-220729	-115666	190837	231728	221734	190238	187962	241081	tr|A0A2H4U5Y7|A0A2H4U5Y7_METSM
0.714529	0.94875	-0.152002	-0.206923	-0.548344	-0.156664	21375	220103	254576	24818	266389	235531	tr|A0A2H4U604|A0A2H4U604_METSM
-323079	-361597	-432775	-264116	-466605	-457984	-262945	-252194	-20949	-449516	-379065	-343075	tr|A0A2H4U608|A0A2H4U608_METSM
-400368	-261908	-533043	-369158	-479995	-327421	-369872	-234499	-340257	-203269	-231618	-175812	tr|A0A2H4U611|A0A2H4U611_METSM
-129938	0.315346	-0.640749	-0.433574	-0.835442	-50515	0.896496	112862	135976	0.0334225	0.924336	110691	tr|A0A2H4U618|A0A2H4U618_METSM
-126622	-357868	0.951948	-461024	0.491772	0.05233	42491	444417	387973	467948	451275	44266	tr|A0A2H4U627|A0A2H4U627_METSM
-0.509712	-0.130514	156661	-168275	0.758318	-401903	-110589	-0.167028	-0.50882	-0.830074	-0.266459	-0.502903	tr|A0A2H4U629|A0A2H4U629_METSM
-606202	-246841	-535834	-364986	-420031	-404247	-0.657795	-0.573412	-0.0671139	-159443	-249689	-18173	tr|A0A2H4U633|A0A2H4U633_METSM
-523209	-358717	-459963	-438623	-387213	-381893	-502188	-253411	-500571	-383948	-254623	-286214	tr|A0A2H4U636|A0A2H4U636_METSM
135827	573915	492174	408927	489821	443887	302203	503551	481848	0.491854	330961	320645	tr|A0A2H4U638|A0A2H4U638_METSM
-35193	-391914	-529342	-345138	-396362	-410138	-447021	-447999	-509262	-0.265289	-0.921073	-0.105061	tr|A0A2H4U643|A0A2H4U643_METSM
-430408	-414961	-364062	-335244	-391121	-465537	-542952	-62217	-603344	-403686	-482447	-377458	tr|A0A2H4U646|A0A2H4U646_METSM
-339228	-310886	-610002	-451288	-359115	-380323	-305001	-416217	-390101	-300734	-342781	-313871	tr|A0A2H4U655|A0A2H4U655_METSM
-278422	-468765	-465976	-418246	-495407	-416212	-0.316389	-0.066452	-0.277229	-0.0227203	-0.435647	-0.911119	tr|A0A2H4U657|A0A2H4U657_METSM
-522433	-508166	-378759	-477869	-552638	-286697	-415617	-45009	-243787	-0.327574	-0.930411	-0.523563	tr|A0A2H4U667|A0A2H4U667_METSM
-261199	-463013	-300802	-310179	-367604	-344924	-460982	-467504	-467439	-372791	-298211	-314252	tr|A0A2H4U668|A0A2H4U668_METSM
-0.191669	-406742	-233572	-308719	-632218	-0.838135	-389892	-482746	-408738	-260067	-389468	-434155	tr|A0A2H4U672|A0A2H4U672_METSM
-290965	-204986	-473621	0.167878	-488252	-325473	-307038	0.234928	137929	-471239	-240908	-421575	tr|A0A2H4U680|A0A2H4U680_METSM
-485334	-419207	-25876	-336756	-482175	-325333	-487856	-436854	-387688	-0.245111	-0.278335	-115791	tr|A0A2H4U681|A0A2H4U681_METSM
-321403	-473237	-337054	-352485	-44216	-378406	-511847	-444161	-553162	0.636625	0.860795	254914	tr|A0A2H4U682|A0A2H4U682_METSM
-0.503256	-0.445271	0.861752	-420043	-0.076149	-41485	-375089	-562307	-588485	-357089	-574256	-413101	tr|A0A2H4U685|A0A2H4U685_METSM
-528364	-444404	-414667	-399924	-40428	-470677	-443636	-497162	-653116	-347079	-338053	-365155	tr|A0A2H4U690|A0A2H4U690_METSM
-422341	-53878	-490783	-38388	-576691	-43985	-561385	-599075	-472839	-322496	-281306	-244787	tr|A0A2H4U696|A0A2H4U696_METSM
-162411	0.175026	150659	-384271	114121	-311328	149963	261101	118886	240939	262458	301081	tr|A0A2H4U6A2|A0A2H4U6A2_METSM
-424596	-460464	-22899	-381425	-266886	-465765	0.943417	110293	10833	0.224003	0.970222	114232	tr|A0A2H4U6A5|A0A2H4U6A5_METSM
-290255	-360839	-437003	-397503	-441075	-407235	-434386	-535325	-39578	108746	0.278537	-0.397453	tr|A0A2H4U6B1|A0A2H4U6B1_METSM
-3735	-324717	-260702	-359159	-24415	-39817	-347184	-371032	-389744	-409696	-408254	-488501	tr|A0A2H4U6B4|A0A2H4U6B4_METSM
-485714	-495264	-279803	-361791	-317287	-477895	0.29233	0.477453	-0.0991764	504985	480772	495279	tr|A0A2H4U6C8|A0A2H4U6C8_METSM
-283358	-380027	-505552	-333002	-384389	-186385	-241099	-30645	-465372	-598583	-505557	-376189	tr|A0A2H4U6F0|A0A2H4U6F0_METSM
-294256	-0.31974	-0.303391	-160599	-0.714882	-226474	-104967	-0.214682	0.202072	-455388	-319393	-20891	tr|A0A2H4U6H0|A0A2H4U6H0_METSM
0.351168	-116446	128566	-467095	0.454367	0.588762	-0.774439	-0.429022	-30628	-3558	-487685	-586837	tr|A0A2H4U6H1|A0A2H4U6H1_METSM
116715	0.178898	146935	-310766	0.103733	-179787	0.813051	0.120108	0.505465	-348192	-681022	-467072	tr|A0A2H4U6H4|A0A2H4U6H4_METSM
-557526	-474642	-337201	-414232	-481501	-318945	-526259	-454394	-481554	-0.870716	-0.911796	-113654	tr|A0A2H4U6I0|A0A2H4U6I0_METSM
-0.909733	0.00218964	-0.202629	-0.605989	183724	-0.37623	0.901258	0.938398	0.202072	229921	210201	206371	tr|A0A2H4U6I7|A0A2H4U6I7_METSM
-0.260763	-513053	-512414	0.0134439	14048	-0.701868	-421372	-391899	-543814	-304015	-597524	-478446	tr|A0A2H4U6J1|A0A2H4U6J1_METSM
-185187	-207485	-0.848991	-355424	-239022	-253219	-0.766867	0.0855522	0.188856	-433923	-476212	-578601	tr|A0A2H4U6J3|A0A2H4U6J3_METSM
-500345	-129804	-0.565199	-356971	-190319	-237642	-104051	0.0679569	-0.229134	0.357552	-0.284308	-0.938601	tr|A0A2H4U6J7|A0A2H4U6J7_METSM
-369968	-386579	-362911	-519124	-576165	-33808	-322126	-559637	-431907	-518214	-408814	-130514	tr|A0A2H4U6J8|A0A2H4U6J8_METSM
-488531	-28926	-347043	-418512	-457995	-582469	0.901258	144204	173646	146148	195762	181217	tr|A0A2H4U6J9|A0A2H4U6J9_METSM
-0.884346	153522	240881	0.676536	264311	0.992365	244524	240748	188998	-502185	-300683	-55359	tr|A0A2H4U6K2|A0A2H4U6K2_METSM
-0.909733	-146932	-0.16868	-422684	-0.777077	-379765	135961	19719	140998	238802	264043	226785	tr|A0A2H4U6K4|A0A2H4U6K4_METSM
-135641	-106035	-0.848991	-0.312749	0.032999	-459823	326303	312862	395647	382972	204359	254087	tr|A0A2H4U6K6|A0A2H4U6K6_METSM
-0.549061	-304017	-402142	-465982	-333151	-334996	214756	29238	342415	212928	0.0974226	338333	tr|A0A2H4U6K9|A0A2H4U6K9_METSM
-53151	-252506	-376427	-480007	-334235	-376031	-0.636936	-0.92322	-0.692266	-0.468618	-0.326833	-0.558666	tr|A0A2H4U6L4|A0A2H4U6L4_METSM
-158269	-0.971815	273448	-379557	197569	-225597	423266	425061	405687	479563	473391	473455	tr|A0A2H4U6L8|A0A2H4U6L8_METSM
-109144	-435577	-4989	-290688	-497165	-523784	-19319	-129209	-0.480392	-205449	-323528	-257791	tr|A0A2H4U6M8|A0A2H4U6M8_METSM
-588489	-47811	-353613	-328892	-416127	-350227	0.758993	109209	256293	178627	0.929507	10614	tr|A0A2H4U6M9|A0A2H4U6M9_METSM
-366802	-0.963255	-354916	-483441	-560888	-432384	-0.486315	-0.379904	-294177	0.0223675	-0.0525389	0.279823	tr|A0A2H4U6N0|A0A2H4U6N0_METSM
-362611	-494109	-447262	-365024	-228617	-315966	-219169	-379726	-514729	-128575	0.10201	-0.594646	tr|A0A2H4U6N2|A0A2H4U6N2_METSM
0.0247784	-0.954742	-492588	-321961	-425919	-313081	-0.419483	-0.688314	-131438	-0.548788	-0.0627718	-132919	tr|A0A2H4U6N5|A0A2H4U6N5_METSM
-415541	-412292	-413964	-373344	-502026	-477857	-555445	-562874	-52996	-312043	-281513	-519637	tr|A0A2H4U6P0|A0A2H4U6P0_METSM
-388407	-475908	-413406	-339724	-531508	-348142	0.466276	0.246706	-174634	0.388018	0.724643	0.627747	tr|A0A2H4U6P4|A0A2H4U6P4_METSM
-439803	-434209	-367298	-438073	-562661	-306492	0.36651	-0.247349	0.554375	109276	0.380231	-0.0194321	tr|A0A2H4U6P7|A0A2H4U6P7_METSM
-433716	-335249	-454155	-485862	-400578	-346073	0.175341	-0.326574	0.851357	-369757	-0.42241	0.68589	tr|A0A2H4U6Q4|A0A2H4U6Q4_METSM
-526437	-500232	19102	-306197	191797	-0.436771	-163005	-0.879892	-133969	0.285402	-0.0939093	-0.700441	tr|A0A2H4U6Q6|A0A2H4U6Q6_METSM
-479298	-270628	-309693	-540351	-293671	-370302	-103141	-11209	-0.970047	0.0821495	-0.278335	-0.207193	tr|A0A2H4U6R0|A0A2H4U6R0_METSM
-391157	-345453	-342948	-420945	-419966	-314888	210692	232656	424421	391438	319619	290528	tr|A0A2H4U6R5|A0A2H4U6R5_METSM
-349896	-353262	-413655	-421972	-409579	-313384	-497202	-560925	-488029	-454739	-459943	-359716	tr|A0A2H4U6R9|A0A2H4U6R9_METSM
474603	396622	272698	294047	253848	182196	56746	531728	544977	557459	540086	573274	tr|A0A2H4U6S3|A0A2H4U6S3_METSM
-334947	-254259	-30062	-327278	-346169	-384342	-149881	-187254	-259186	129692	116035	0.787226	tr|A0A2H4U6T4|A0A2H4U6T4_METSM
-310462	-210226	-381294	-373393	-236169	-428811	0.516792	0.391655	182027	165821	0.111142	0.33824	tr|A0A2H4U6T7|A0A2H4U6T7_METSM
-400423	-355812	-497659	-415219	-469468	-470185	-517267	-566942	-518438	0.0821495	-0.409295	0.0521221	tr|A0A2H4U6U1|A0A2H4U6U1_METSM
0.307774	139075	19622	0.569739	0.908127	-0.37623	255506	240748	232193	310983	285944	298667	tr|A0A2H4U6U3|A0A2H4U6U3_METSM
-500943	-404408	-34136	-490368	-44052	-332924	-176012	-0.905731	-0.921467	-492173	-558785	-499912	tr|A0A2H4U6W0|A0A2H4U6W0_METSM
-27521	-474506	-422996	-438519	-566784	-323961	-36933	-266424	-309514	-505159	-406565	-583882	tr|A0A2H4U6W9|A0A2H4U6W9_METSM
-404999	-495079	-346258	-359038	-272877	-189363	-188179	-254107	-110459	-288544	-219948	-299746	tr|A0A2H4U6X6|A0A2H4U6X6_METSM
-431107	-480687	-405982	-402187	-475192	-411044	220645	176908	242884	0.724514	0.955087	102866	tr|A0A2H4U6X7|A0A2H4U6X7_METSM
-210353	-0.499947	-103016	-321712	-463121	-196868	-0.395927	0.85878	0.595016	210329	205547	171998	tr|A0A2H4U6X9|A0A2H4U6X9_METSM
-433958	-425429	-0.60248	-369489	-122859	-475333	-413861	-353612	-329168	-506129	-404742	-390755	tr|A0A2H4U6Y3|A0A2H4U6Y3_METSM
-46232	0.930487	21078	-0.885562	-0.0722446	-186562	620043	587878	611334	60189	572278	504629	tr|A0A2H4U6Z7|A0A2H4U6Z7_METSM
-38269	-469925	-305742	-291199	-380636	-238088	-121501	-113102	-155657	-235529	-286215	-37038	tr|A0A2H4U6Z9|A0A2H4U6Z9_METSM
-437913	-467857	-16863	-390032	-390319	-457233	-466395	-617136	-256966	-399562	-443634	-388265	tr|A0A2H4U700|A0A2H4U700_METSM
-453674	-425663	-0.347019	-392396	-152681	-367588	-0.443428	-0.309227	-0.391687	-0.468618	-0.524772	0.345854	tr|A0A2H4U702|A0A2H4U702_METSM
-0.0532227	-0.622667	14872	-246042	-0.643623	0.49464	110072	130231	0.483984	151767	201955	208661	tr|A0A2H4U704|A0A2H4U704_METSM
-468008	-426674	-470861	-440709	-413955	-51685	-488631	-254044	-376404	-468015	-477686	-164856	tr|A0A2H4U714|A0A2H4U714_METSM
-367995	-234221	-269301	-451288	-0.835442	-0.714306	102857	0.950451	0.476753	138802	133808	122515	tr|A0A2H4U715|A0A2H4U715_METSM
326871	371268	335634	195637	272953	-418312	387245	474679	41479	498904	46424	494028	tr|A0A2H4U717|A0A2H4U717_METSM
-338571	-402393	-431459	-404104	-535344	-329923	101546	117044	221734	0.243174	149977	195591	tr|A0A2H4U718|A0A2H4U718_METSM
-531625	-405362	-338338	-352928	-326523	-161344	-201897	-171984	-106184	0.129284	-0.538985	-237534	tr|A0A2H4U720|A0A2H4U720_METSM
-413663	-39456	157832	-381788	145977	-396214	102203	0.623112	125798	137721	147699	0.408993	tr|A0A2H4U721|A0A2H4U721_METSM
-608134	-287036	-180733	-421239	-454454	-395405	-0.582745	-394471	-0.0254459	-177216	-177087	-195643	tr|A0A2H4U722|A0A2H4U722_METSM
-288325	-408539	-242537	-429292	-186216	-113143	-420913	-548024	-421643	247168	257594	217474	tr|A0A2H4U726|A0A2H4U726_METSM
0.216866	0.268862	0.431116	-173084	0.88019	218214	201106	182252	248398	287652	353836	262931	tr|A0A2H4U730|A0A2H4U730_METSM
-0.979694	-34223	-23779	-196963	-14951	-341489	-126748	-155285	-126505	-0.540567	-129031	-19693	tr|A0A2H4U732|A0A2H4U732_METSM
-405886	-261945	-273715	-489802	-493085	-36521	-0.267479	0	0.303652	0.882643	0.742381	0.19385	tr|A0A2H4U733|A0A2H4U733_METSM
-146512	-119421	-163822	-359151	-0.967001	-385166	-0.884863	-0.821339	0.38316	-0.761595	-0.409295	-0.929382	tr|A0A2H4U740|A0A2H4U740_METSM
-400909	-39311	-358731	-406768	-479576	-309815	-176553	-270726	-208203	-628063	-440379	-39081	tr|A0A2H4U741|A0A2H4U741_METSM
0.358274	0.343225	173448	-444194	114457	-127143	-0.413557	0.124371	-0.750481	-0.0113144	-0.911796	0.0333862	tr|A0A2H4U742|A0A2H4U742_METSM
-0.110939	-180596	222948	-0.863055	201292	14283	-280079	-164563	-110459	-109311	-121992	-252207	tr|A0A2H4U747|A0A2H4U747_METSM
-534412	-456183	-306596	-327147	-515153	-343564	-209028	-292596	-246937	-10458	-216323	-286646	tr|A0A2H4U749|A0A2H4U749_METSM
-326707	-497061	-443992	-441562	-320166	-400566	-442941	-430495	-468106	-552776	-249606	-358655	tr|A0A2H4U757|A0A2H4U757_METSM
-37068	-429495	-444649	-429972	-4646	-422609	-0.0359554	-0.673441	-0.12645	239874	187962	0.57366	tr|A0A2H4U758|A0A2H4U758_METSM
-367165	-495002	156493	-298586	-0.672888	0.127432	312229	265587	348398	304985	247346	212029	tr|A0A2H4U759|A0A2H4U759_METSM
-515666	148136	-0.285091	-441869	-246282	-183813	177205	152819	153362	148985	164201	0.441334	tr|A0A2H4U763|A0A2H4U763_METSM
-178436	-0.287317	0.788759	-291831	-231748	-226977	-0.91803	-0.813166	-224604	-0.111256	-0.546145	-0.580147	tr|A0A2H4U769|A0A2H4U769_METSM
-101599	-106951	-0.16868	-394419	-48936	-493993	0.843058	10389	10398	279766	311908	272728	tr|A0A2H4U771|A0A2H4U771_METSM
-0.434093	-0.677633	278588	-432884	241179	-364679	-0.556393	0.423132	-0.700439	0.159872	-0.822158	-166351	tr|A0A2H4U773|A0A2H4U773_METSM
277287	327068	293644	237141	321815	237058	0.494909	0.377441	-246493	109803	112247	181217	tr|A0A2H4U788|A0A2H4U788_METSM
543128	467032	397174	37817	467975	454051	502748	52579	487973	278136	330961	340627	tr|A0A2H4U792|A0A2H4U792_METSM
-181764	-0.0109863	-0.813585	-0.936351	-0.789845	-32501	514505	458419	529134	183131	122487	153255	tr|A0A2H4U796|A0A2H4U796_METSM
-411062	-434717	-312777	-303159	-0.702759	-351688	408354	347161	245668	353625	375773	354087	tr|A0A2H4U798|A0A2H4U798_METSM
-327768	-343957	-179229	-42085	-37679	-273641	0.708273	-0.161829	0.236732	100282	0.947461	-584582	tr|A0A2H4U799|A0A2H4U799_METSM
-300757	-342684	-390447	-394609	-409941	-451332	-186744	-136191	-104093	-0.678072	-0.575147	-0.740187	tr|A0A2H4U7A2|A0A2H4U7A2_METSM
-550924	-386128	-387966	-470162	-444055	-438098	-339822	-393896	-344843	0.280771	-0.673636	-0.840298	tr|A0A2H4U7A3|A0A2H4U7A3_METSM
-359312	-463903	-38538	-363403	-251824	-410714	-473687	-252731	-33122	-203374	-171483	-146911	tr|A0A2H4U7A4|A0A2H4U7A4_METSM
-414854	-245871	-468125	-4087	-559539	-427647	-349618	-353056	-345114	-512215	-192633	-181409	tr|A0A2H4U7A8|A0A2H4U7A8_METSM
122855	0.527651	21973	-151194	0.807884	129348	0.466276	0.835573	125587	-0.38529	0.417512	0.761839	tr|A0A2H4U7B0|A0A2H4U7B0_METSM
-469543	-539757	-412999	-334859	-564759	-39054	3	355291	262966	-175002	0.326364	0.394382	tr|A0A2H4U7B1|A0A2H4U7B1_METSM
0.869297	120572	0.0295448	-454893	-0.592398	-370337	243707	31601	229134	322882	29951	340171	tr|A0A2H4U7B2|A0A2H4U7B2_METSM
-372584	-450342	-319692	-423855	-533835	-433912	0.285061	0.145494	0.584963	149386	0.836225	111362	tr|A0A2H4U7B5|A0A2H4U7B5_METSM
-408333	-366812	-42222	-403755	-408369	-391842	-403713	-506327	-556724	-0.850252	-162672	-0.0998821	tr|A0A2H4U7B8|A0A2H4U7B8_METSM
-147772	-0.135315	-557757	-279012	-392378	-534862	0.46306	124279	0.331982	-200356	-23656	-189207	tr|A0A2H4U7C2|A0A2H4U7C2_METSM
-525245	-40859	-385568	-455343	-375338	-431605	-408598	-314765	-393384	-3974	-419641	-381791	tr|A0A2H4U7C4|A0A2H4U7C4_METSM
-299314	-353148	-257848	-169065	-386176	-298416	245337	158187	110222	145327	138212	208661	tr|A0A2H4U7C7|A0A2H4U7C7_METSM
0.0600758	311767	182852	163128	14048	160136	650901	599971	639087	711146	666583	65388	tr|A0A2H4U7D4|A0A2H4U7D4_METSM
-487863	-100658	-42207	-0.250077	-440799	-411888	0.84553	149402	164426	217991	205547	19181	tr|A0A2H4U7D7|A0A2H4U7D7_METSM
-476799	-3166	-586104	-502954	-471603	-274953	-325684	-388388	-612283	-325733	-521204	-510173	tr|A0A2H4U7E2|A0A2H4U7E2_METSM
-399372	-482151	-146566	-484285	-582256	-295111	-0.524117	-114122	-224743	-0.142019	0.207944	0.334417	tr|A0A2H4U7E6|A0A2H4U7E6_METSM
-465438	-371001	-313045	-483584	-518102	-257859	121412	147245	122383	-0.500154	0.282582	0.398048	tr|A0A2H4U7E7|A0A2H4U7E7_METSM
-45586	-367735	-549792	-497558	-360368	-438128	-0.549879	-0.629719	-153789	-0.135813	-352516	-165569	tr|A0A2H4U7E9|A0A2H4U7E9_METSM
-328695	-366927	-472658	-391952	-438466	-408177	-0.569508	-177057	0.253756	-320889	-152477	-213164	tr|A0A2H4U7F2|A0A2H4U7F2_METSM
0.97016	153068	138424	-0.780593	182683	174456	342472	361101	323352	345635	246458	367535	tr|A0A2H4U7F3|A0A2H4U7F3_METSM
-42738	-344468	-273138	-437346	-44898	-338859	-349939	-25474	-454489	-335821	-283787	-53094	tr|A0A2H4U7F6|A0A2H4U7F6_METSM
-44813	-485338	-446846	-342362	-460646	-416881	-376237	17416	-42203	-613302	-0.822158	-485627	tr|A0A2H4U7G3|A0A2H4U7G3_METSM
-416051	-435375	-343355	-483302	-433432	-416176	108406	0.388115	-180883	-148127	-0.402781	0.0239258	tr|A0A2H4U7G8|A0A2H4U7G8_METSM
-466553	-419203	-361373	-346955	-39547	-403606	-127821	-114122	-0.733606	0.0443935	-0.754254	-0.732149	tr|A0A2H4U7G9|A0A2H4U7G9_METSM
-429646	0.584234	-137255	-449573	-447545	-29771	102639	0.861336	213934	237721	198271	269784	tr|A0A2H4U7H1|A0A2H4U7H1_METSM
-178496	-0.698797	-0.680063	-353235	-178345	-46791	114355	137207	11209	0.37504	0.73058	0.664742	tr|A0A2H4U7H2|A0A2H4U7H2_METSM
-519204	-286624	-119122	-139755	-105673	-0.907843	878136	780603	714576	842193	803162	874178	tr|A0A2H4U7H9|A0A2H4U7H9_METSM
-429558	-279474	-385359	-323394	-353115	-35625	104587	186134	0.898121	219229	248228	195591	tr|A0A2H4U7I4|A0A2H4U7I4_METSM
-197235	-190721	-0.913122	-263651	-12817	-322933	-0.241007	-0.772976	-0.438772	-0.46084	-0.531861	-0.831684	tr|A0A2H4U7I5|A0A2H4U7I5_METSM
-421565	-508185	-464297	-506277	-443947	-408972	-235307	-162256	-0.940702	-47543	-418383	-5.34	tr|A0A2H4U7J8|A0A2H4U7J8_METSM
-443669	-325731	-397824	-387338	-522788	-330279	0.270414	-0.241852	172735	-0.245111	-11972	0.315157	tr|A0A2H4U7K0|A0A2H4U7K0_METSM
-427891	-396956	-490534	-377101	-398865	-347112	-165779	-0.710915	-0.62849	-571014	-42444	-598407	tr|A0A2H4U7K5|A0A2H4U7K5_METSM
-478546	-422455	-252742	-370972	-357495	-488176	-135561	-155285	-125298	-156728	-0.658038	0.583353	tr|A0A2H4U7K6|A0A2H4U7K6_METSM
-369777	-403034	136699	-365648	163717	-0.386147	-132193	-0.247349	-183407	-164798	-200796	-404453	tr|A0A2H4U7L2|A0A2H4U7L2_METSM
-4193	-291876	-543588	-401667	-492115	-289744	-0.2836	-0.230923	-178194	-345093	-282891	-499755	tr|A0A2H4U7L4|A0A2H4U7L4_METSM
248705	124689	330189	-40505	274621	270424	193183	221108	274702	220457	288628	249024	tr|A0A2H4U7L6|A0A2H4U7L6_METSM
-295758	-0.0649261	0.182035	-424672	-15702	-270105	-56797	-479307	-430043	-127208	-195519	-0.147186	tr|A0A2H4U7L7|A0A2H4U7L7_METSM
-268846	-0.421619	0.561558	-177218	-0.88938	0.361723	188452	267778	243818	313571	335355	29181	tr|A0A2H4U7M1|A0A2H4U7M1_METSM
0.358274	257985	204891	0.767339	245301	23632	229956	279605	246584	374399	370969	305212	tr|A0A2H4U7M4|A0A2H4U7M4_METSM
-0.191669	149073	0.729984	-178059	0.706987	0.148191	20651	176908	199495	240939	197022	217474	tr|A0A2H4U7M7|A0A2H4U7M7_METSM
-0.49683	173915	0.853514	0.229915	0.257462	155029	244524	286771	283448	377726	380421	309228	tr|A0A2H4U7M9|A0A2H4U7M9_METSM
-338374	120951	233184	0.648612	184759	249058	257755	309101	288316	378136	376498	336002	tr|A0A2H4U7N4|A0A2H4U7N4_METSM
-46296	-356617	-302444	-336603	-3691	-420669	-190154	-432168	-369429	464611	457181	476148	tr|A0A2H4U7N6|A0A2H4U7N6_METSM
-293007	-394373	-381275	-381919	-352784	-343537	-0.986744	-0.879892	0.440041	-0.0871105	0.965194	0.372187	tr|A0A2H4U7P0|A0A2H4U7P0_METSM
-554695	-506224	-464267	-354499	-427059	-376071	352453	291152	419823	472281	331456	341534	tr|A0A2H4U7P1|A0A2H4U7P1_METSM
-41495	-0.164461	-268947	-31541	-177074	-140618	194342	208555	238123	332755	293851	290528	tr|A0A2H4U7P7|A0A2H4U7P7_METSM
-306143	-356546	-181344	-399113	-395823	-449188	-213684	-182029	-132698	-161001	-210858	-225722	tr|A0A2H4U7Q7|A0A2H4U7Q7_METSM
-520546	-34522	-511485	-417422	-356717	-411495	-590087	-172395	-136546	-26832	-322278	-275046	tr|A0A2H4U7Q8|A0A2H4U7Q8_METSM
0.165123	0.598763	0.594879	-184972	106526	-289526	111923	160034	17575	239874	260855	219596	tr|A0A2H4U7Q9|A0A2H4U7Q9_METSM
-27465	0.977942	-110309	-0.456979	-317537	-349017	307566	302415	284154	346148	32846	371998	tr|A0A2H4U7R0|A0A2H4U7R0_METSM
-373734	-373829	-437946	-394499	-346575	-433126	-344879	-386866	-282244	-142764	-145573	-104409	tr|A0A2H4U7R3|A0A2H4U7R3_METSM
-401448	-395919	-354495	-328654	-433161	-346233	-0.84445	-105195	-0.902483	-0.484301	-104745	-0.544523	tr|A0A2H4U7S0|A0A2H4U7S0_METSM
-268531	-412276	-438425	-378203	-560679	-439184	-262782	-294639	-188097	-226678	-185069	-148254	tr|A0A2H4U7S2|A0A2H4U7S2_METSM
-409688	-457364	-440412	-455215	-551783	-320382	-372256	0.0635242	-0.473372	-239052	-233679	-0.947878	tr|A0A2H4U7T0|A0A2H4U7T0_METSM
-537328	-412009	-300793	-319102	-39894	-323039	-409587	-47457	-437249	-212167	-0.339217	-0.616673	tr|A0A2H4U7T2|A0A2H4U7T2_METSM
0.0425358	161601	-283737	-0.0436277	0.979456	-325211	-343464	-482565	-542017	0.0927582	-250491	-160043	tr|A0A2H4U7T8|A0A2H4U7T8_METSM
-433715	0.322367	0.696609	0.0327768	-177074	-203609	378176	318582	401381	373132	323847	447947	tr|A0A2H4U7U4|A0A2H4U7U4_METSM
-403369	0.855036	-306907	-0.881032	-336145	-470411	201106	276226	155093	156606	225401	340627	tr|A0A2H4U7U5|A0A2H4U7U5_METSM
-348671	-330476	-421521	-2333	-377942	-390666	-345866	-209291	-378251	-102272	-18561	-52661	tr|A0A2H4U7U7|A0A2H4U7U7_METSM
0.831495	358715	304289	-0.819066	177358	-0.447113	472918	509101	536663	280574	237266	246425	tr|A0A2H4U7W3|A0A2H4U7W3_METSM
-437273	-509713	-488485	-418304	-308072	-396346	-190068	-193237	-157905	-0.299561	-141584	-204538	tr|A0A2H4U7W6|A0A2H4U7W6_METSM
-0.076992	-0.409937	-308664	0.767339	202208	-496978	464297	428195	45152	256986	270969	237405	tr|A0A2H4U7W7|A0A2H4U7W7_METSM
-437823	-340425	-258728	-502586	-397015	-448076	159381	126033	170895	289936	270969	29181	tr|A0A2H4U7X1|A0A2H4U7X1_METSM
45944	523392	501854	474003	533485	591701	669617	635744	585902	346148	486282	463126	tr|A0A2H4U7X5|A0A2H4U7X5_METSM
-503467	-328157	-391217	-501959	-516084	-379689	-330267	-421687	-575454	18392	-0.202844	139805	tr|A0A2H4U7X7|A0A2H4U7X7_METSM
-480114	-408419	-385725	-444993	-531199	-473986	-382244	-419368	-405429	-0.370644	-0.435647	-0.496082	tr|A0A2H4U7Y1|A0A2H4U7Y1_METSM
-373018	-39455	-273734	-460122	-229887	-421508	-630668	-216273	-203568	-0.142019	-0.32068	0.102427	tr|A0A2H4U7Y2|A0A2H4U7Y2_METSM
-537438	-41678	-436851	-440327	-506897	-369385	-353308	-531832	-453046	139232	109972	0.855482	tr|A0A2H4U7Y4|A0A2H4U7Y4_METSM
-430315	-111621	0.671841	-421334	-0.95977	-361023	-0.686083	0.405729	-0.644173	204985	163727	147644	tr|A0A2H4U7Y6|A0A2H4U7Y6_METSM
-329274	-0.0198383	-0.736965	-141054	-0.690737	-140618	-0.0450878	0.510391	0.0348854	129002	131456	108661	tr|A0A2H4U7Y7|A0A2H4U7Y7_METSM
-362251	-332953	-431748	-443237	-506204	-428655	181052	132841	18763	219229	235355	173745	tr|A0A2H4U7Y9|A0A2H4U7Y9_METSM
-386471	-391857	-439873	-31683	-312938	-634198	-0.722244	-0.326574	-436547	283763	223325	257366	tr|A0A2H4U7Z1|A0A2H4U7Z1_METSM
-0.465122	0.672041	-0.379009	-394302	0.457069	-0.532633	150901	133394	180591	179928	312473	305793	tr|A0A2H4U7Z6|A0A2H4U7Z6_METSM
-376597	-423278	-371432	-417993	-397629	-384791	-518753	-477859	-268915	170044	162776	144842	tr|A0A2H4U800|A0A2H4U800_METSM
-50726	0.239492	-366782	-303365	-379881	-325071	308092	322603	354144	345121	330961	37774	tr|A0A2H4U803|A0A2H4U803_METSM
-487709	-426744	-427717	-365727	-475239	-281147	-0.84445	-0.905731	-20417	-0.341787	0.207944	0.599365	tr|A0A2H4U805|A0A2H4U805_METSM
-467282	-468917	-168398	-266577	-472026	-363106	-101338	-0.726183	-230505	-161371	-0.567842	-0.489292	tr|A0A2H4U807|A0A2H4U807_METSM
-458606	-44909	-379878	-356159	-421811	-528941	-329004	-38316	-0.371969	-35278	-334919	-436139	tr|A0A2H4U808|A0A2H4U808_METSM
-396442	-297691	-532505	-34333	-34633	-316806	-507116	-105195	-114864	-0.573734	-295067	-0.4361	tr|A0A2H4U809|A0A2H4U809_METSM
-240214	-148149	-364124	-411819	-243402	-203058	-108691	-10616	-0.960199	-0.901968	-114192	-128149	tr|A0A2H4U814|A0A2H4U814_METSM
-461356	0.0704956	-182053	-190382	-212612	-390727	320645	356472	374702	441204	436552	39652	tr|A0A2H4U815|A0A2H4U815_METSM
-460139	-330781	-324738	-389013	-360215	-532258	-472949	-299185	-384102	-330559	-270112	-203302	tr|A0A2H4U816|A0A2H4U816_METSM
-492624	-4055	-216676	-498941	-373999	-350967	-396121	-500439	-368217	-470902	-497886	-493008	tr|A0A2H4U817|A0A2H4U817_METSM
132057	295779	335634	121095	289323	148379	62303	617044	649521	557459	563648	57597	tr|A0A2H4U818|A0A2H4U818_METSM
0.512756	-0.99781	13766	-20487	-140395	-0.865616	-0.53694	320103	-0.418406	142836	147346	138148	tr|A0A2H4U820|A0A2H4U820_METSM
-316892	-205001	-294994	-356188	-426711	-492155	-530596	-290071	-56039	-37653	-318424	-366265	tr|A0A2H4U822|A0A2H4U822_METSM
-285122	-331425	0.617754	-497368	0.257462	-20141	-275224	-159427	-416831	-356381	-505002	-52116	tr|A0A2H4U831|A0A2H4U831_METSM
-447917	-350198	-244512	-389011	-450459	-49201	-238944	-273599	-287953	-421785	-521857	-302601	tr|A0A2H4U840|A0A2H4U840_METSM
-146512	0.536734	-162377	-230363	-220904	-103467	45226	438323	466389	422882	41609	435767	tr|A0A2H4U842|A0A2H4U842_METSM
-44558	-402282	-432552	-469106	-365171	-430828	-342374	-336966	-376417	-127208	-240785	-368175	tr|A0A2H4U858|A0A2H4U858_METSM
-267089	-268217	-343413	-409015	-597846	-304784	-199828	-167083	271665	-0.923183	-0.402781	-0.530516	tr|A0A2H4U859|A0A2H4U859_METSM
-184202	303994	110549	198767	0.370789	206876	54185	57554	523887	588226	573206	557973	tr|A0A2H4U863|A0A2H4U863_METSM
-258513	-48238	0.568285	-499034	-477793	-375544	139211	155054	-0.115479	-0.38529	0.638852	0.524191	tr|A0A2H4U872|A0A2H4U872_METSM
-310457	-429906	137276	-152602	12528	-0.571701	-160283	-116183	-1	-0.860449	-193866	-321392	tr|A0A2H4U874|A0A2H4U874_METSM
-287916	-27071	-167261	-408988	-296363	-431154	112535	105685	133598	0.396605	0.523902	0.756138	tr|A0A2H4U875|A0A2H4U875_METSM
273242	32432	523213	122151	509551	450239	656166	599244	631053	628771	617458	644776	tr|A0A2H4U876|A0A2H4U876_METSM
261123	282198	50444	1066	497097	383802	506775	471358	518442	51768	511908	537405	tr|A0A2H4U877|A0A2H4U877_METSM
-354158	-488084	-374774	-387186	-408615	-414541	142554	129855	13578	193074	193209	175614	tr|A0A2H4U879|A0A2H4U879_METSM
-275218	-299391	-269148	-48538	-378992	-3889	-41902	-378974	-37601	-523001	-330209	-271784	tr|A0A2H4U881|A0A2H4U881_METSM
-270091	-0.0198383	-202589	-241708	-458657	-477207	173252	112862	-356527	-243326	241935	182585	tr|A0A2H4U884|A0A2H4U884_METSM
-51385	-311898	-25926	-428783	-470754	-319105	0.774647	-501719	-312928	132643	138964	-0.0490761	tr|A0A2H4U888|A0A2H4U888_METSM
-478797	-0.880318	-0.680063	-235296	-124607	-433822	-198172	-167581	-109378	-121864	-221351	-163281	tr|A0A2H4U890|A0A2H4U890_METSM
-366562	-37121	-511965	-525847	-413634	-305286	-598192	-421269	-633092	-230849	-231316	-327476	tr|A0A2H4U894|A0A2H4U894_METSM
-4336	-428237	0.788759	-355843	0.695581	-329767	-184984	144374	-312101	-171814	-205907	-347385	tr|A0A2H4U8A2|A0A2H4U8A2_METSM
-0.409744	0.205723	-157368	-165929	-429184	-272143	0.306757	130794	139855	178953	150151	226785	tr|A0A2H4U8A5|A0A2H4U8A5_METSM
-480019	-414697	-370746	-439825	-41557	-370624	-175858	-149941	-276351	-315287	-202401	-280081	tr|A0A2H4U8A8|A0A2H4U8A8_METSM
-397468	-378562	-35815	-393183	-468444	-384719	-333431	-383216	-486097	-157728	-217802	-21342	tr|A0A2H4U8B3|A0A2H4U8B3_METSM
-0.0485172	0.633045	172849	-384749	0.415964	-0.204111	318709	337207	325481	494031	463451	458174	tr|A0A2H4U8B6|A0A2H4U8B6_METSM
-427796	-413264	-375336	-349634	0.822639	-477765	-102237	-0.726183	-258272	-0.912537	-0.067914	-0.410221	tr|A0A2H4U8B8|A0A2H4U8B8_METSM
-514589	-567464	-464074	-267079	-391574	-35501	-28775	-299871	-329234	-518007	-327753	-341022	tr|A0A2H4U8C5|A0A2H4U8C5_METSM
-350929	-397077	-451043	-517622	-456612	-347708	-156293	-265134	-285387	-353903	-408166	-300879	tr|A0A2H4U8C7|A0A2H4U8C7_METSM
-543573	-400183	-274246	-424583	-414472	-327112	-242702	-203752	-231846	-508708	-587213	-494771	tr|A0A2H4U8C9|A0A2H4U8C9_METSM
-439233	-351737	-415993	-407779	-365416	-328663	-122535	-0.532578	-114864	-0.186218	-0.697352	-280293	tr|A0A2H4U8D1|A0A2H4U8D1_METSM
-404527	-405807	-391024	-506115	-571246	-471515	-337907	-276974	-438207	0.214319	-0.939809	-0.797737	tr|A0A2H4U8D2|A0A2H4U8D2_METSM
-377974	-343842	-456296	-273103	-449858	-428936	-374624	-311306	-562774	-242219	-181712	-209152	tr|A0A2H4U8D8|A0A2H4U8D8_METSM
-349293	-515079	-489097	-487326	-529179	-10269	105872	0.0855522	0.494764	0.873444	170216	201679	tr|A0A2H4U8D9|A0A2H4U8D9_METSM
-399602	-371561	-331005	-382379	-552714	-434748	142223	121708	137735	-101131	-0.449004	-0.157913	tr|A0A2H4U8E2|A0A2H4U8E2_METSM
-359908	-40718	-56704	-369825	-419305	-377803	-0.84445	-0.338257	-0.0101242	146148	181123	147123	tr|A0A2H4U8E3|A0A2H4U8E3_METSM
-323477	-337938	-0.848991	-435456	0.962429	-444205	125933	104566	145668	189026	191915	193081	tr|A0A2H4U8E9|A0A2H4U8E9_METSM
-474357	-303156	-299025	-432913	-46395	-37245	-0.686083	-0.546061	-479006	144915	108125	174178	tr|A0A2H4U8F3|A0A2H4U8F3_METSM
115087	0.916637	256828	0.299407	147319	129813	-250176	-360347	-439902	-0.292641	-268444	-123532	tr|A0A2H4U8F7|A0A2H4U8F7_METSM
-430563	-474131	-394832	-447909	-385181	-280822	-413871	-32852	-509287	-478401	-240275	-351979	tr|A0A2H4U8G1|A0A2H4U8G1_METSM
261123	349695	299377	128335	247985	284863	461426	461291	491694	595674	605399	596675	tr|A0A2H4U8G5|A0A2H4U8G5_METSM
-469101	-124519	-124917	-161348	-492074	-440618	165006	-0.718529	175002	-177276	-113111	-0.966614	tr|A0A2H4U8G8|A0A2H4U8G8_METSM
-40657	-271759	-2923	-419856	-431102	-393446	275899	256472	444977	274819	250844	323235	tr|A0A2H4U8H1|A0A2H4U8H1_METSM
0.144716	0.610281	0.86994	-429759	0.124294	-0.123112	0.913094	0.918901	115074	0.321928	113596	1466	tr|A0A2H4U8H4|A0A2H4U8H4_METSM
-45873	-348269	-266514	-406542	-381287	-409825	-56878	-470735	-327453	-407461	-572021	-446691	tr|A0A2H4U8H8|A0A2H4U8H8_METSM
-124452	-285749	-362526	-28208	-649898	-339917	-0.744383	-0.566525	-0.545162	0	0.510161	0.295633	tr|A0A2H4U8I1|A0A2H4U8I1_METSM
-203174	0.644295	0.323917	-0.647698	-199249	-347874	265006	282252	223887	273132	28662	245548	tr|A0A2H4U8I3|A0A2H4U8I3_METSM
-494154	-415427	-544211	-400002	-426803	-443416	-0.437405	-162256	-0.893085	-0.430143	-0.377019	-0.442642	tr|A0A2H4U8I4|A0A2H4U8I4_METSM
-311492	-319136	-434058	-41905	-360856	-4634	-409381	-0.879892	-241046	102791	0.782943	0.703775	tr|A0A2H4U8I6|A0A2H4U8I6_METSM
-59072	-363254	-526593	-301985	-214892	-397605	-449997	-12584	-39819	-488221	-451438	-303185	tr|A0A2H4U8J5|A0A2H4U8J5_METSM
-155572	-0.0332165	-0.0150013	-295853	-0.620632	-216733	321604	344204	348849	36027	370593	355325	tr|A0A2H4U8J9|A0A2H4U8J9_METSM
-440135	-0.0557938	-353397	-464876	-232028	-47664	207566	249237	220645	275656	303162	277035	tr|A0A2H4U8K1|A0A2H4U8K1_METSM
-311251	-476723	-421632	-426811	-443188	-382779	-493634	-226214	-328736	-399321	-517116	-479629	tr|A0A2H4U8K2|A0A2H4U8K2_METSM
-497895	-404441	-29858	-231152	-329253	-411028	-414214	-41479	-454526	405664	364043	365635	tr|A0A2H4U8L3|A0A2H4U8L3_METSM
-448835	-38775	-354548	-441812	-413929	-416011	277205	-171163	0.175518	551422	504508	431224	tr|A0A2H4U8L7|A0A2H4U8L7_METSM
-44408	-234741	-361378	-431495	-446241	-336228	-438959	-0.805037	-0.0724087	-0.123482	-0.978028	-0.275635	tr|A0A2H4U8L9|A0A2H4U8L9_METSM
-419479	-469262	-417681	-479219	-395927	-454141	0.36651	-0.0909462	137929	114466	-0.612235	0.168316	tr|A0A2H4U8M0|A0A2H4U8M0_METSM
-118133	-189513	0.311945	-429397	-111981	-375713	-128901	-0.505983	-121736	0.647459	-0.00737286	0.185389	tr|A0A2H4U8M1|A0A2H4U8M1_METSM
-42737	-40101	-491909	-457053	-503363	-340259	-321779	-24342	-216065	-352125	-438649	-545489	tr|A0A2H4U8M2|A0A2H4U8M2_METSM
-108179	0.0537186	-248622	-423352	-301028	-377333	151989	157565	235188	226444	264043	243778	tr|A0A2H4U8M5|A0A2H4U8M5_METSM
-141579	-325532	-455117	-307413	-5143	-267206	-27603	-184483	-519615	-15001	-125468	-221281	tr|A0A2H4U8M7|A0A2H4U8M7_METSM
-408167	-338898	-36183	-365589	-441301	-303259	145822	1229	147856	-431502	-444472	-406567	tr|A0A2H4U8M8|A0A2H4U8M8_METSM
-455112	-322559	-310832	-435477	-475416	-434771	-53602	-527087	-529037	-437546	-325052	-275526	tr|A0A2H4U8N2|A0A2H4U8N2_METSM
-54951	-361213	-462495	-445287	-315986	-426884	-353853	-454964	-491451	-34958	-480679	-405974	tr|A0A2H4U8N3|A0A2H4U8N3_METSM
-53641	-380925	162422	-442853	103662	-466389	-0.951977	-0.587284	0.223833	-103422	-140278	-155158	tr|A0A2H4U8N6|A0A2H4U8N6_METSM
-482074	-219587	-245961	-53201	-292253	-24207	-114462	-0.932043	-0.339693	107146	-0.0939093	-0.299191	tr|A0A2H4U8N7|A0A2H4U8N7_METSM
-387717	-459163	-269084	-493651	-547312	-43196	-271382	-128077	-380218	0.611025	0.83347	0.915548	tr|A0A2H4U8P7|A0A2H4U8P7_METSM
-186978	-0.609245	0.453087	-343935	-235817	-38167	154445	176908	165711	318612	303162	264482	tr|A0A2H4U8Q0|A0A2H4U8Q0_METSM
-322911	-444827	-384944	-450463	-321027	-335391	-468948	-406952	-556285	-0.2789	0.17349	0.28775	tr|A0A2H4U8Q2|A0A2H4U8Q2_METSM
-548858	-370777	-503185	-522115	-367857	-36266	131034	14214	145484	247168	238212	253255	tr|A0A2H4U8Q9|A0A2H4U8Q9_METSM
-545065	-128732	-310843	-32928	-491425	-409897	297199	282252	297584	239874	219082	269038	tr|A0A2H4U8R6|A0A2H4U8R6_METSM
-339014	-274047	-337281	-387027	-4525	-306445	-453039	-370112	-55313	-142995	-196962	-145582	tr|A0A2H4U8S0|A0A2H4U8S0_METSM
-392564	-289668	-567173	-28389	-509416	-253443	-331882	-339644	-370081	-277155	-393407	-311095	tr|A0A2H4U8S1|A0A2H4U8S1_METSM
-308668	-290654	-317436	-426259	-45858	-365339	-290133	-0.940922	-0.473372	105257	0.799981	0.868755	tr|A0A2H4U8S3|A0A2H4U8S3_METSM
-342098	-38387	-363485	-343405	-482453	-274911	-558712	-361518	-446642	-173537	-172415	-109472	tr|A0A2H4U8S4|A0A2H4U8S4_METSM
-389972	-41804	-359804	-518997	-458196	-422094	-469149	-490862	-663956	-215278	-301877	-202755	tr|A0A2H4U8S6|A0A2H4U8S6_METSM
-455116	-550594	-484248	-475986	-279737	-513481	-40526	-359638	-317707	-305141	-511773	-516706	tr|A0A2H4U8T0|A0A2H4U8T0_METSM
-0.703281	-326047	0.190779	-481608	-0.822266	-414869	-430548	-283998	-588518	-217175	-176222	-374747	tr|A0A2H4U8T3|A0A2H4U8T3_METSM
0.774197	0.276112	206088	-0.05124	208463	260762	350511	35919	382027	37936	374678	374538	tr|A0A2H4U8U1|A0A2H4U8U1_METSM
-28834	-300942	-350904	-260818	-465657	-468417	-177822	-115149	-0.559959	-43264	-513634	-558586	tr|A0A2H4U8V7|A0A2H4U8V7_METSM
-237318	-339006	-215149	-40432	-152681	-283263	251679	130607	216206	133092	282517	287929	tr|A0A2H4U8W2|A0A2H4U8W2_METSM
-367401	-273359	-0.62532	-355788	-101117	-10742	-5116	-464735	-54652	-430648	-456313	-609725	tr|A0A2H4U8W5|A0A2H4U8W5_METSM
-372046	-342726	-476094	-479982	-391358	-384299	-329483	-282228	-567402	-180889	-191245	-0.646574	tr|A0A2H4U8Y5|A0A2H4U8Y5_METSM
-37392	-449369	-167096	-371736	-482148	-411695	-485402	-482496	-387743	-115451	-0.968379	-107425	tr|A0A2H4U8Y6|A0A2H4U8Y6_METSM
-41782	-446943	-48421	-392419	-451159	-388722	-131087	-219998	-220826	-0.771181	-0.64261	-101455	tr|A0A2H4U8Z2|A0A2H4U8Z2_METSM
-364236	-363329	-253767	-411955	-500917	-323865	-374801	-293401	-67043	-125853	-0.893416	-0.875275	tr|A5UJ60|A5UJ60_METS3
13476	338825	337564	0.554772	341179	138377	422793	40213	425217	206339	156767	327783	tr|A5UJ76|A5UJ76_METS3
0.506372	0.828159	0.335791	-444024	-179627	-0.294592	0.568594	130794	136565	-520937	-461237	-399649	tr|A5UJ77|A5UJ77_METS3
522806	519859	601084	42136	554803	483269	205445	183557	0.83165	-455114	-488034	-136602	tr|A5UJ79|A5UJ79_METS3
-476139	-430736	-491803	-50653	-495678	-217876	-51804	-458927	-291086	-162214	-164278	-1224	tr|A5UJ80|A5UJ80_METS3
-473061	-427241	-452287	-413644	-336761	-399718	-284875	-25687	-453229	-504367	-320523	-49765	tr|A5UJ86|A5UJ86_METS3
-481434	-520533	-359177	-347769	-56636	-432939	-365619	-286324	-441074	-485007	-500918	-510436	tr|A5UJ87|A5UJ87_METS3
-21905	-194042	-185583	-235296	-428796	-200439	170555	0.997679	135188	0.566055	137076	0.408993	tr|A5UJC8|A5UJC8_METS3
-324149	-105125	-491442	-354566	-352601	-406199	169188	0.986015	130365	245121	238212	256553	tr|A5UJE2|A5UJE2_METS3
-379729	-443164	-0.78759	-394301	-213735	-379675	187245	270649	208092	278136	325916	304629	tr|A5UJE7|A5UJE7_METS3
-264908	-0.23485	-0.0250912	-47278	-223925	-230911	-0.53694	-0.0567684	-0.0830555	102791	119941	0.874029	tr|A5UJE8|A5UJE8_METS3
-395768	-39137	-0.876127	-449008	-0.428699	-303925	-424472	-367377	-463512	-217464	-241983	-259081	tr|A5UJF0|A5UJF0_METS3
-478918	-426114	-308683	-357996	-390566	-505867	-548854	-545505	-256809	0.214319	-0.389842	-103418	tr|A5UJF6|A5UJF6_METS3
-312671	-31943	-425223	-405074	-224358	-385731	126857	-0.780926	0.469484	-0.923183	-0.208512	0.554075	tr|A5UJG2|A5UJG2_METS3
-561065	-243402	-488863	-364619	-315977	-353018	-476068	-49828	-531103	-256968	-194533	-187683	tr|A5UJH5|A5UJH5_METS3
-406026	-422146	-419817	-377105	-530589	-453059	-336633	-277957	-556167	-439254	-533815	-429147	tr|A5UJJ0|A5UJJ0_METS3
-448747	-330527	-547085	-506142	-434556	-381648	-0.789707	-0.580332	-18979	-277787	-50209	-310692	tr|A5UJJ7|A5UJJ7_METS3
-368361	-302659	-215414	-489068	-382415	-322139	-0.569508	-0.182739	-0.70866	114975	161177	187929	tr|A5UJK2|A5UJK2_METS3
-421277	-318175	-35791	-318325	-335032	-440105	-527167	-481247	-497904	-461956	-350099	-526084	tr|A5UJK6|A5UJK6_METS3
-424372	-287833	-380781	-464513	-488576	-361558	-509767	-393233	-514091	206339	132244	155408	tr|A5UJK7|A5UJK7_METS3
-412105	-37463	-393078	-447021	-271405	-360074	-443224	-494418	-448868	-0.0991325	-0.949269	-0.378513	tr|A5UJL0|A5UJL0_METS3
-386653	-450873	-385339	-369836	-372258	-281977	-111548	-216534	-411371	-397398	-252595	-190752	tr|A5UJM6|A5UJM6_METS3
-163819	186469	277864	-168275	216125	0.767101	273252	331728	302624	368387	380069	349024	tr|A5UJP1|A5UJP1_METS3
-391538	-381249	-512505	-332165	-452589	-268856	0.187086	0.381008	0	0.118942	0.428512	137591	tr|A5UJP5|A5UJP5_METS3
0.953831	-365982	-291089	-420673	-416767	-448415	-466759	-376982	-616891	103892	-0.930411	-0.708303	tr|A5UJP6|A5UJP6_METS3
-553486	0.433529	-0.572578	-372414	-134624	-312662	135267	130231	176642	128077	15392	0.787226	tr|A5UJR8|A5UJR8_METS3
-441945	-386608	-365214	-226053	-392891	-474679	-478302	-538054	-446523	-0.179821	-0.524772	-0.966614	tr|A5UJR9|A5UJR9_METS3
-292218	-43557	-379652	-409921	-321676	-345904	-338973	-458825	-503924	0.0389194	-0.396298	-0.732149	tr|A5UJS1|A5UJS1_METS3
-418804	-485239	-321533	-433937	-515101	-255402	-41554	-270014	-365771	411959	330464	448379	tr|A5UJT9|A5UJT9_METS3
422564	321518	392338	116788	305369	315248	-0.467777	-101398	-5467	-398255	-505686	237405	tr|A5UJU3|A5UJU3_METS3
-443972	-280066	-495458	-395625	-408579	-432109	135267	134494	273191	159059	0.811231	223748	tr|A5UJU4|A5UJU4_METS3
0.64649	23415	137084	129341	118428	12413	231748	304678	271665	300141	284583	272728	tr|A5UJU5|A5UJU5_METS3
-354755	-0.245192	-0.92252	-154739	-177074	-132765	0.630119	10479	0.505465	240939	23244	172144	tr|A5UJV4|A5UJV4_METS3
-406559	0.857454	148187	-227877	-0.910139	-0.489239	-423899	-356212	-281742	-608165	-385237	-534047	tr|A5UJV8|A5UJV8_METS3
-0.90122	-106035	-290679	-287889	-482677	-412059	-455323	-522357	-476944	-481991	-273352	-442293	tr|A5UJV9|A5UJV9_METS3
115291	0.356966	214202	-181474	-0.586817	0.361723	204372	156158	240998	274819	279007	189234	tr|A5UJX5|A5UJX5_METS3
-418935	-470656	-196062	-410183	-421229	-0.594511	0.263035	0.186834	-0.846989	370131	310772	351578	tr|A5UJX7|A5UJX7_METS3
-285567	-462564	-490319	-331596	-491682	-235437	-535922	-396249	-48938	-0.532394	-260314	-365523	tr|A5UJY0|A5UJY0_METS3
-51118	-104221	0.386147	-449275	-106447	-409933	0.843058	105015	0.595016	-0.93391	0.133719	-0.218378	tr|A5UJY4|A5UJY4_METS3
-290587	-0.31974	-0.960739	-288215	-120275	-214746	21968	270649	298861	185331	215815	182585	tr|A5UJY5|A5UJY5_METS3
-459505	-280395	-437585	-44054	-510956	-400863	-315577	-238609	-325736	-0.218639	-0.673636	-0.34136	tr|A5UK04|A5UK04_METS3
-301816	-0.292671	-0.055788	-488887	101842	-370739	187245	210725	224952	287652	349977	366398	tr|A5UK10|A5UK10_METS3
-296972	-418277	-399029	-228308	-381852	-242645	-448526	-464927	-323124	-393969	-200171	-19343	tr|A5UK24|A5UK24_METS3
-50016	-414084	-460254	-376273	-329089	-423416	-730711	-541811	-359058	-136945	-0.762568	-130514	tr|A5UK36|A5UK36_METS3
-445444	-438763	-487496	-314677	-277117	-478468	-413281	-578074	-475733	-237465	-49923	-253317	tr|A5UK42|A5UK42_METS3
-508453	-548989	-418632	-32516	-372965	-379599	-398492	-357404	-447242	-132757	-221802	-137851	tr|A5UK44|A5UK44_METS3
-526426	-521675	-399528	-354054	-439367	-462077	-260316	-259546	-130189	-106926	-152477	-278074	tr|A5UK51|A5UK51_METS3
-412242	-334121	-273864	-31814	-433786	-40144	-195076	-30479	-421155	-0.484301	-0.147349	103339	tr|A5UK53|A5UK53_METS3
-285384	-189126	-384216	-347919	-364297	-539315	246949	277587	247494	257932	233418	249024	tr|A5UK65|A5UK65_METS3
-0.522709	114564	-0.594946	-0.890105	-0.88938	-19222	159234	143519	129546	0.55842	143398	150222	tr|A5UK70|A5UK70_METS3
-405183	-347568	-451673	-523862	-392674	-294648	-165779	-267933	-0.893085	0.930738	-0.163775	-105408	tr|A5UK75|A5UK75_METS3
-474212	0.404051	-257677	-457734	-500313	-237879	209657	15741	177677	276487	254258	213135	tr|A5UK80|A5UK80_METS3
-450589	-44186	-376063	-330367	-416387	-339327	-102237	-248285	-184903	-534968	-447893	-379526	tr|A5UK93|A5UK93_METS3
-602448	-281872	-426447	-348016	-456462	-41055	-461985	-381608	-468915	-427196	-513315	-349609	tr|A5UKA8|A5UKA8_METS3
-435512	-45206	-312956	-319592	-384626	-356307	-432698	-412223	-455979	-334407	-382388	-179566	tr|A5UKD2|A5UKD2_METS3
-0.666756	0.87904	0.287697	0.0612974	-0.423717	0.399729	-0.294447	0.933548	0.911591	182177	0.471688	0.33824	tr|A5UKE1|A5UKE1_METS3
-522183	-358574	-539847	-434757	-355494	-265452	0.456604	-469773	-0.137505	-328117	-402992	-443815	tr|A5UKE2|A5UKE2_METS3
-385008	-418479	-452456	-330372	-36822	-390828	-190447	-0.821339	-0.494535	-438619	-450658	-504624	tr|A5UKE3|A5UKE3_METS3
-223116	-387529	-484555	-4.43	-395102	-208832	0.669725	0.647007	0.355827	0.370687	14358	130152	tr|A5UKE4|A5UKE4_METS3
-499457	-393343	-394969	-369238	-477569	-251233	-216263	-200917	-316833	-0.669083	-164053	-0.848963	tr|A5UKE9|A5UKE9_METS3
-302046	-383367	-156895	-440214	-427991	-411112	-451668	-415071	-598322	-564295	-503152	-560383	tr|A5UKF0|A5UKF0_METS3
-372232	-343734	-433917	-357489	-393531	-22948	-23636	-366382	-313239	-474874	-567905	-414373	tr|A5UKF7|A5UKF7_METS3
-38706	-338376	-46065	-416163	-476938	-366815	-170924	-133826	-294327	-30199	-294847	-294101	tr|A5UKF8|A5UKF8_METS3
-332752	-324643	-45519	-479189	-573179	-525263	-305513	-437286	-369179	0.0552826	-0.697352	0.168316	tr|A5UKG3|A5UKG3_METS3
-336164	-0.756804	-0.796204	-448181	-0.777077	-462962	242058	221108	221734	271425	296393	30752	tr|A5UKG6|A5UKG6_METS3
-404062	-330221	-426663	-418754	-447234	-345554	-144948	-159427	-0.404984	-0.292641	0.115685	0.676865	tr|A5UKG8|A5UKG8_METS3
-464871	-515514	-438039	-456859	-557968	-472771	-493816	-355364	-483168	-153983	-165707	-169582	tr|A5UKI6|A5UKI6_METS3
-329823	-404686	-48005	-38886	-2642	-458486	-357018	-532762	-331323	0.29002	-0.409295	-0.708303	tr|A5UKI9|A5UKI9_METS3
-303681	-431462	-326816	-334113	-324047	-485048	0.317484	247579	-505402	-496381	-477275	-0.76457	tr|A5UKJ2|A5UKJ2_METS3
-37715	-400556	-347747	-346204	-45824	-370302	0.29595	16034	149476	-0.0931091	-0.462487	-0.537502	tr|A5UKJ5|A5UKJ5_METS3
-451131	-296498	-390591	-40485	-159656	-479481	-334313	-146059	-196119	-610084	-446094	-380786	tr|A5UKL7|A5UKL7_METS3
-391312	-410204	-390019	-34753	-434766	-369675	-125683	-24469	-590871	-214674	-0.754254	-103418	tr|A5UKM1|A5UKM1_METS3
-0.21258	-0.487616	175526	-398205	0.330065	-0.922199	-177851	-10811	-235495	0.103289	0.195121	0.5639	tr|A5UKM7|A5UKM7_METS3
-331131	-466056	-235312	-447932	-390243	-383514	-128901	-159427	-173115	-141125	-0.64261	-0.631546	tr|A5UKN0|A5UKN0_METS3
119321	289443	307276	-0.264754	17183	155029	30651	303551	294342	428482	421219	375256	tr|A5UKN6|A5UKN6_METS3
-33722	-0.209316	0.168819	-417867	-170881	-2.79	-0.338671	-0.385954	-0.445625	0.129284	0.811231	115104	tr|A5UKP6|A5UKP6_METS3
-363997	0.0746574	-377775	-420641	-577383	-357123	117534	280934	151961	307682	29951	283939	tr|A5UKQ9|A5UKQ9_METS3
-559638	-486797	-402719	-409814	-357421	-447201	-411849	-468254	-356817	-103422	0.368857	0.697838	tr|A5UKS5|A5UKS5_METS3
-385418	-437741	-529547	-400258	-495338	-373041	-555952	-420675	-508845	-349341	-40569	-53528	tr|A5UKT6|A5UKT6_METS3
-274581	-436731	-362142	-231901	-45614	-452691	-50456	-442271	-524986	-0.32052	169762	19181	tr|A5UKU2|A5UKU2_METS3
-429712	-378954	-395231	-323458	0.816334	0.573496	-421995	-572647	-406009	-41397	-493756	-418612	tr|A5UKU3|A5UKU3_METS3
-390263	-225324	-119122	-365728	-37726	-521318	-171753	-148635	-232741	-0.1991	-0.689403	-0.241009	tr|A5UKW5|A5UKW5_METS3
-426081	-463252	-172642	-466468	-163784	-326112	-0.235771	-155285	-179692	-0.186218	-0.314555	0.23543	tr|A5UKX1|A5UKX1_METS3
-469773	-365587	-332184	-39562	-479647	-400129	-342788	-43335	-290138	-289394	-176293	-293586	tr|A5UKX9|A5UKX9_METS3
-561868	-247519	-0.95109	-31715	-200614	-334983	-359982	-295831	0.148468	-121864	-315126	-267946	tr|A5UL10|A5UL10_METS3
-485406	-397389	-321899	-310344	-407539	-390977	-0.511406	-10811	-520776	-174174	-0.237195	-0.281488	tr|A5UL13|A5UL13_METS3
-40029	-367179	-446636	-445698	-366715	-439725	-438524	-402677	-43216	-116711	-121992	-149608	tr|A5UL14|A5UL14_METS3
-389652	-216038	-155797	-615869	-345712	-302297	286638	258805	209279	398371	403762	391171	tr|A5UL28|A5UL28_METS3
-204187	-222064	-250912	-391289	-259019	-385765	47688	437655	453492	498726	493209	500632	tr|A5UL46|A5UL46_METS3
-344721	-521246	-406474	-239947	-427318	-437731	-18847	-117225	-265359	112412	0.802802	-0.0947189	tr|A5UL56|A5UL56_METS3
-464736	-328304	-387951	-384555	-450915	-357913	-492342	-310139	-525522	-108114	-127833	-16714	tr|A5UL90|A5UL90_METS3
-401022	-302724	-443184	-180613	-47759	-496955	0.84058	0.558434	-0.911943	0.189825	0.421187	-0.125971	tr|A5UL94|A5UL94_METS3
-220074	-281314	-270472	-445311	-555824	-406395	-0.372751	0.661743	-0.767553	0.0498486	-0.24883	0.894939	tr|A5ULB5|A5ULB5_METS3
-431769	-0.0242844	-103016	-450775	-412065	-466537	0.833124	-0.629719	245668	110329	114042	171704	tr|A5ULB9|A5ULB9_METS3
-390412	-416898	-314532	-265325	-497918	-507987	-293025	-319875	-338424	-0.46084	0.527316	0.43421	tr|A5ULC4|A5ULC4_METS3
-489284	-352913	-41537	-51161	-489264	-412761	0.615707	0.990692	-0.668018	156224	200737	190528	tr|A5ULC6|A5ULC6_METS3
0.534878	-45672	-365968	-271239	-45034	-345003	0.331661	113708	12934	130378	219082	228775	tr|A5ULD1|A5ULD1_METS3
-43451	-0.36978	-0.0200367	-342318	-0.215609	-0.936699	183561	232656	191694	268825	312473	32976	tr|A5ULE0|A5ULE0_METS3
-376113	-44706	-261489	-345947	-460415	-491291	-118442	0.749897	-38962	-498227	-5232	-420962	tr|A5ULE4|A5ULE4_METS3
-346338	-482809	-550034	-371937	-438789	-413366	-365305	-557785	-472581	-425132	-487403	-467362	tr|A5ULF4|A5ULF4_METS3
-369935	-41093	-42653	-429581	-221097	-429161	-256803	-451718	-529713	-255089	-138984	-183444	tr|A5ULG6|A5ULG6_METS3
-407212	-40669	-381998	-468334	-487437	-316719	-43967	-534566	-633722	33443	262458	309228	tr|A5ULG8|A5ULG8_METS3
-472638	-0.786705	-0.867025	-151897	-462549	-332076	-0.782053	-0.441566	-503955	179442	166544	100482	tr|A5ULH3|A5ULH3_METS3
101582	365128	363387	244541	337651	136764	393473	472064	435927	463481	451275	449024	tr|A5ULH6|A5ULH6_METS3
-429789	-363544	-445801	-491507	-463691	-367311	-0.372751	-114122	-0.0884094	-0.540567	-0.197198	-0.523563	tr|A5ULH8|A5ULH8_METS3
-31548	-290049	-474098	-470657	-341195	-391004	-260303	-215369	-390131	0.199673	-0.0834551	0.451954	tr|A5ULI0|A5ULI0_METS3
-426984	-493805	-318826	-492425	-370985	-467479	-500853	-478999	-240326	-472729	-447165	-35749	tr|A5ULJ0|A5ULJ0_METS3
-599104	-384386	-366126	-427496	-410088	-380606	-0.0359554	0.967157	0.029953	292926	266389	274178	tr|A5ULJ9|A5ULJ9_METS3
-38058	-449474	-548602	-399875	-364198	-37126	-0.986744	-264056	-460265	-455242	-156953	-0.601952	tr|A5ULK3|A5ULK3_METS3
-413777	-387869	-20579	-501185	-336017	-377118	-0.582745	-0.209309	-0.960199	-0.422571	0.270408	109567	tr|A5ULK6|A5ULK6_METS3
0.0902672	180329	220811	230836	241874	0.895424	-13443	-188444	-337634	0.459433	-158621	-0.0145493	tr|A5ULL2|A5ULL2_METS3
-0.0344868	-409654	0.119299	-410472	164904	-0.457531	466238	382579	400755	453625	424626	439025	tr|A5ULL5|A5ULL5_METS3
-412268	-374855	-475172	-431348	-41931	-401752	-305249	-472506	-425861	-0.881058	-114192	-218894	tr|A5ULM9|A5ULM9_METS3
-33308	-414866	-419379	-515974	-616004	-375123	-313351	-456784	-373592	-0.186218	0.387765	0.0843372	tr|A5ULN3|A5ULN3_METS3
-393032	-469703	-512436	-376163	-292212	-128065	0.513685	0.738819	-0.259005	1.66	198271	139438	tr|A5ULP5|A5ULP5_METS3
-472394	-430204	-428362	-580805	-325138	-364439	-539125	-421952	-439759	-182076	-2.15	-228531	tr|A5ULQ1|A5ULQ1_METS3
-293782	-377973	-323977	-472217	-448203	-613834	-541816	-473252	-525759	-256802	-390081	-336758	tr|A5ULQ6|A5ULQ6_METS3
-418389	-187379	-0.0924454	-343851	-136522	-368441	-297226	-255847	-53027	-289068	-319836	-254502	tr|A5ULR1|A5ULR1_METS3
146911	296902	289021	177454	286296	149734	339126	383232	343818	204985	17657	111585	tr|A5ULR6|A5ULR6_METS3
-464685	-288842	-0.521696	-454691	-0.95977	-338279	-207081	-283698	-292477	0.361944	0.417512	0.364712	tr|A5ULS0|A5ULS0_METS3
-351646	-447624	-394518	-50131	-50705	-412084	-118442	-0.580332	-135252	206339	0.96771	12497	tr|A5ULS2|A5ULS2_METS3
-34415	-404379	-456497	-383121	-479682	-60135	-426413	-447944	-635301	-383803	-412719	-363774	tr|A5ULS5|A5ULS5_METS3
-492968	-515343	-428685	-373583	-315596	-369231	-100445	11265	-127723	-0.484301	-0.87527	-172236	tr|A5ULS7|A5ULS7_METS3
-379021	-409153	-35936	-153311	-530573	-353892	-0.179388	-0.473415	0.24527	339339	364043	358174	tr|A5ULU2|A5ULU2_METS3
-398628	-475301	-294482	-382424	-420698	-285868	-554455	-485247	-603974	-310512	-0.949269	-29968	tr|A5ULU9|A5ULU9_METS3
-489885	-442519	0.46755	-5355	158867	-0.0822392	-480897	-292341	-254028	-39112	-381302	-369554	tr|A5ULW1|A5ULW1_METS3
-545647	-0.989094	233184	-0.810428	214457	-0.131426	429505	438545	432696	479766	510487	532674	tr|A5ULW5|A5ULW5_METS3
-373589	-317702	-380056	-361697	-43519	-408368	-124626	-0.813166	-253974	-101131	-0.567842	0.67988	tr|A5ULX1|A5ULX1_METS3
-397978	-330571	-459418	-416002	-381541	-41001	-497998	-42568	-49463	-201568	-28068	-206789	tr|A5ULX3|A5ULX3_METS3
-445546	-376663	-430352	-312844	-512784	-409216	-300906	-294589	-409677	-0.966578	-229016	-114719	tr|A5ULX4|A5ULX4_METS3
603368	742183	7086	57122	652405	567026	788452	860388	797984	673132	659132	636822	tr|A5ULX6|A5ULX6_METS3
-378119	-469723	-342829	-390548	-366217	-346488	-463039	-43692	-534871	-0.901968	-0.762568	-0.740187	tr|A5ULY0|A5ULY0_METS3
-0.255329	21377	366166	100613	348317	269251	540808	557254	611334	601018	567548	557973	tr|A5ULY4|A5ULY4_METS3
109666	292934	38597	223723	395192	253066	178499	34841	325481	373978	334873	320121	tr|A5ULY7|A5ULY7_METS3
-437401	-417756	-461376	-335379	-401569	-422798	-365128	-349222	-422612	-321933	-400651	-483869	tr|A5ULY9|A5ULY9_METS3
49771	-110674	431944	-0.651551	412557	344237	913719	891383	860033	930564	909052	941421	tr|A5ULZ3|A5ULZ3_METS3
-420511	-397573	-395309	-428215	-531914	-361651	-362241	-506462	-457427	-326834	-40907	-234651	tr|A5ULZ6|A5ULZ6_METS3
-365793	-424573	-361955	-332069	-347621	-401249	-460284	-464379	-443172	-342985	-369803	-230687	tr|A5ULZ9|A5ULZ9_METS3
-493812	-318879	0.423717	-421532	-111981	-336279	-236968	-158033	-269941	-0.205584	-0.29633	-140382	tr|A5UM03|A5UM03_METS3
-388503	-287762	-342254	-396579	-363587	-450981	-0.35561	-210017	0.175518	144294	129866	0.80942	tr|A5UM11|A5UM11_METS3
-502237	-331798	-46679	-34677	-448577	-339712	-311198	-115149	-118259	-111736	0.0412073	0.37591	tr|A5UM21|A5UM21_METS3
-440437	-269162	-468928	-438375	-396245	-352404	-409423	-489353	-682957	-320827	-351048	-272566	tr|A5UM30|A5UM30_METS3
-338012	-389435	-415418	-326374	-445458	-43678	-531197	-451642	-461394	-466425	-281142	-230268	tr|A5UM32|A5UM32_METS3
0.493519	0.904993	-0.398548	-0.628589	0.254354	-258116	-103141	0.170441	-0.793549	-143498	0.245746	-0.957216	tr|A5UM40|A5UM40_METS3
-40165	-586548	-37346	-450053	-444607	-343184	149805	0.901623	0.130148	-20015	-0.476098	-0.911119	tr|A5UM43|A5UM43_METS3
-369312	-414656	-382386	-417516	-441395	-584518	-151141	-0.615435	-323485	-0.123482	0.182181	-0.11026	tr|A5UM68|A5UM68_METS3
-431759	-3786	-251952	-389397	-471108	-420982	-500415	-335064	-419365	-3644	-221811	-452041	tr|A5UM76|A5UM76_METS3
190613	207674	164823	-427989	0.248123	-0.594511	-174198	-266366	-263031	-211803	-451531	-520713	tr|A5UM88|A5UM88_METS3
412245	506108	587334	272711	550784	475023	175899	189914	-272297	-193845	-434082	-522068	tr|A5UM91|A5UM91_METS3
665517	669757	60564	473081	576133	489798	348543	309644	162149	-342432	-483978	-441137	tr|A5UM93|A5UM93_METS3
429903	491924	662382	300918	612238	437609	267112	298367	183448	-295123	-0.968379	-184617	tr|A5UM94|A5UM94_METS3
-286916	-500105	-431879	-473406	-383113	-309217	-569587	-455581	-446218	-207446	-0.364308	-0.594646	tr|A5UMB5|A5UMB5_METS3
-62926	-352639	-477675	-448485	-451031	-386615	-463386	-504671	-494567	0.413628	0.15153	-0.347485	tr|A5UMB6|A5UMB6_METS3
-39214	-373766	-410173	-47731	-393577	-369423	-0.449478	0.629122	0.19768	-0.850252	-157416	-0.857679	tr|A5UMC0|A5UMC0_METS3
-247696	0.969023	-249202	-240403	-262401	-424092	151524	213919	107853	134208	169762	111807	tr|A5UMC3|A5UMC3_METS3
-602798	-262462	-115754	-385061	-0.553778	-349075	-354128	-278675	-328522	-250247	-250091	-297217	tr|A5UMC4|A5UMC4_METS3
-331047	-37997	-321368	-353535	-552517	-340394	-200313	-193105	-26485	-174261	-379719	-233838	tr|A5UMD1|A5UMD1_METS3
-453111	-438676	-448778	-276804	-371014	-448305	-0.480108	-109095	-154185	144708	0.774346	0.712635	tr|A5UMD7|A5UMD7_METS3
-446817	-450595	-444872	-388938	-479821	-297157	-498302	-52719	-456863	-407384	-387595	-410384	tr|A5UMD9|A5UMD9_METS3
11344	112371	281445	-279974	228054	-0.844955	226303	300116	266985	366622	364043	336002	tr|A5UME9|A5UME9_METS3
-453216	-294748	-275636	-465032	-3797	-378253	-304608	-142279	-289601	0.204571	0.078927	-0.120714	tr|A5UMF0|A5UMF0_METS3
-5284	-354024	-542183	-354812	-387703	-28548	-26813	-473274	-411123	-522579	-456628	-397089	tr|A5UMG4|A5UMG4_METS3
-43191	-371769	-351796	-313661	-327884	-324593	-563425	-4202	-395417	-32576	-292228	-115791	tr|A5UMG5|A5UMG5_METS3
-301142	-40004	-436775	-635168	-494086	-449726	-369486	-353968	-216052	-0.363375	-0.787807	-0.530516	tr|A5UMG7|A5UMG7_METS3
-525921	-225063	-40538	-387492	-393899	-416829	132104	0.896648	115301	225267	200737	185281	tr|A5UMG9|A5UMG9_METS3
-340055	-375278	-196863	-455576	-346699	-303457	-0.256832	-0.0471516	0.184423	-0.370644	0.111142	-114719	tr|A5UMH0|A5UMH0_METS3
-366738	-416845	-344951	-390332	-281671	-367422	-516553	-523179	-52176	-301855	-258254	-278756	tr|A5UML2|A5UML2_METS3
-445763	0.869486	-202526	-452148	-167289	-393031	242058	227956	168875	295128	291915	254087	tr|A5UML5|A5UML5_METS3
-311718	-200724	-106097	-0.70259	-367085	-385708	269873	329382	320098	303617	295128	284612	tr|A5UML9|A5UML9_METS3
-431971	-342164	-356814	-232353	-532579	-410262	-343711	-229192	-526233	12503	172316	175614	tr|A5UMN1|A5UMN1_METS3
-513153	-209892	-239473	-395518	-0.770737	-460201	0.833124	176908	133997	25216	210201	226785	tr|A5UMN5|A5UMN5_METS3
-38531	-311397	-33661	-406316	-362435	-521979	-164386	-0.813166	-228664	-159369	-121992	-0.587378	tr|A5UMP4|A5UMP4_METS3
-471094	101957	0.363123	-188556	0.35927	-32086	205445	226033	216206	236632	244666	262149	tr|A5UMR3|A5UMR3_METS3
-505903	-265392	-537805	-334119	-416271	-353119	-525749	-508876	-341801	0.507795	0.721665	0.500511	tr|A5UMS0|A5UMS0_METS3
-396941	-426257	-376436	-389764	-452179	-366385	-297459	-319934	-389714	-433562	-288433	-510497	tr|A5UMS1|A5UMS1_METS3
-337858	0.115646	-445338	-249801	-424514	-379071	3	255686	292361	274819	254258	243778	tr|A5UMS2|A5UMS2_METS3
0.68091	171268	177864	0.121226	12652	-0.499966	112941	207458	149655	0.994354	117131	113794	tr|A5UMS9|A5UMS9_METS3
-386818	-182836	-330252	-174723	-49659	-361528	147907	217044	234196	0.0498486	0.0459757	0.408993	tr|A5UMT0|A5UMT0_METS3
519123	616236	505341	490484	509551	481927	205445	189914	-162204	-575464	-356392	-333304	tr|A5UMT2|A5UMT2_METS3
553292	527972	501238	323462	45192	534459	15671	131169	0.375404	-543551	-316074	-18177	tr|A5UMT3|A5UMT3_METS3
-463059	-310226	-364758	-45109	-448377	-424012	-391031	-409704	-474714	-207332	-248631	-352671	tr|A5UMT9|A5UMT9_METS3
-419017	-37022	-376359	-49932	-349264	-413561	-606741	-412341	-581141	-387744	-200176	-252426	tr|A5UMU0|A5UMU0_METS3
-447495	-833914	-288442	-369652	-961126	-385835	-193954	-152588	-0.970047	0.807356	0.955087	115104	tr|A5UMV9|A5UMV9_METS3
-506012	-138685	-357175	-43511	-470677	-452755	-5485	-273046	-412907	-446129	-308352	-375508	tr|A5UMX7|A5UMX7_METS3
-410331	-384852	-299997	-478854	-404187	-471676	-366103	-418905	-542631	-136785	-183727	-156579	tr|A5UMZ2|A5UMZ2_METS3
-483993	-420342	-367575	-376381	-375979	-39399	-326374	-25771	-229016	-193056	-327855	-335712	tr|A5UN15|A5UN15_METS3
-627935	-163621	-296488	-352173	-417258	-283249	214756	209644	205687	210329	17291	178443	tr|A5UN16|A5UN16_METS3
-392932	-481853	121884	-432218	0.427042	-417617	-318869	-463624	-323334	-47703	-364215	-580536	tr|A5UN28|A5UN28_METS3
-293414	-411961	-174674	-409406	-234862	-12085	-612626	-168487	176048	-238842	-49162	0.712635	tr|A5UN32|A5UN32_METS3
-440294	-357932	-167895	-45291	-49796	-381401	0.335184	0.238865	-288311	-0.687117	0.0507307	-0.391113	tr|A5UN44|A5UN44_METS3
-394755	-37701	-297822	-40726	-395117	-433634	-413649	-384424	-489265	-0.437757	-0.524772	-0.275635	tr|A5UN50|A5UN50_METS3
-323948	-49084	-211897	-417615	-434476	-364506	-495321	-197108	-436246	-101131	-199741	-292066	tr|A5UN51|A5UN51_METS3
-410002	-275768	-430202	-417982	-494737	-414453	-316745	-501743	-447851	-0.966578	-159018	-210529	tr|A5UN70|A5UN70_METS3
-563686	-370157	-354399	-473233	-37991	-250372	-477926	-36585	-578929	-0.752071	-15711	-169017	tr|A5UN75|A5UN75_METS3
-384691	-0.325214	-104036	-533254	-448467	-383276	108406	169937	0.443754	221675	281123	204044	tr|A5UN83|A5UN83_METS3
-427488	-379158	-430936	-497455	-450958	-352086	-526765	-391961	-370268	-317953	-478264	-474728	tr|A5UN89|A5UN89_METS3
-252363	-385906	-369538	-43052	-360254	-500166	-489121	-559324	-558542	-333071	-562864	-441933	tr|A5UN90|A5UN90_METS3
334671	0.0195713	107983	-340322	-0.215609	-25939	-327827	-368064	-57648	457223	338682	219596	tr|A5UNB6|A5UNB6_METS3
-393554	-423735	-28226	-368475	-34778	-252566	-443927	-425752	-217451	-389934	-332445	-195472	tr|A5UNC3|A5UNC3_METS3
-557715	-496248	-157227	-518683	-43191	-136638	-252958	-247489	-211119	-581157	-411726	-541182	tr|A5UNC6|A5UNC6_METS3
-371931	-297313	-427403	-39758	-382301	-356485	-0.267479	0.111547	-121736	-0.415037	-0.958793	-142959	tr|A5UNC7|A5UNC7_METS3
154581	0.749609	221884	-0.487639	183724	0.891325	333958	39146	355866	277314	29951	315321	tr|A5UNG2|A5UNG2_METS3
-4587	-425416	-519729	-430591	-336701	-416825	178499	21601	169188	212928	167008	174178	tr|A5UNG3|A5UNG3_METS3
-45876	-362597	-343391	-409888	-414074	-390885	-186754	-264088	-725599	-123182	-0.546145	-140382	tr|A5UNG4|A5UNG4_METS3
-610771	-501978	-395687	-461047	-399054	-267251	-118442	-107132	-103059	-170276	-160096	-259739	tr|A5UNG6|A5UNG6_METS3
-303583	-368273	-316361	-466268	-48242	-314798	-254168	-246316	-218178	0.562243	183898	108206	tr|A5UNI5|A5UNI5_METS3
-436406	-445105	-436076	-227657	-443166	-424743	-338685	-119331	-140498	0.939579	105547	119385	tr|A5UNJ2|A5UNJ2_METS3
-456825	-242638	-138549	-490193	-234395	-543797	-105889	-0.447882	-0.692266	0.0714626	0.25813	0.881907	tr|A5UNK8|A5UNK8_METS3
544177	610627	641814	48548	607365	447526	320645	296002	-241402	-382972	-441524	-400137	tr|A5UNL2|A5UNL2_METS3
0.92061	161601	229177	-500546	111234	0.971163	-2213	-21834	-438071	-540094	-506312	-626163	tr|A5UNL4|A5UNL4_METS3
258117	295215	383899	0.930839	328054	0.319641	0.446867	0.620096	-392423	-473677	-467079	-382123	tr|A5UNL7|A5UNL7_METS3
-411159	-38512	-414105	-296653	-412115	-468545	0.0307446	-0.0471516	0.924936	-522084	-223019	-183249	tr|A5UNN1|A5UNN1_METS3
-406516	-444651	-39699	-336634	-324593	-493547	-574785	-507766	-480596	144294	11471	167384	tr|A5UNQ6|A5UNQ6_METS3
-490219	-349238	-490544	-332307	-565906	-315462	-408989	-405072	-635262	-0.117357	-145573	-0.772791	tr|A5UNR3|A5UNR3_METS3
-478953	-279983	-307866	-440736	-314281	-419572	-451363	-467889	-459073	-183924	-0.866281	-0.136539	tr|A5UNX1|A5UNX1_METS3
-362293	-305961	-553662	-353785	-588694	-355435	129956	0.96002	134196	198014	162298	112914	tr|A5UNZ0|A5UNZ0_METS3
-158269	-370687	-0.980236	-537067	-368179	-259243	0.959486	120304	143072	219229	203162	139438	tr|A5UNZ1|A5UNZ1_METS3
-479319	-366268	-0.960739	-459318	-463046	-0.739506	-315308	-195871	-207976	-419263	-450734	-432112	tr|A5UP03|A5UP03_METS3
-314087	-354142	-296722	-393824	-5894	-155556	-396012	-497916	-475089	-105749	-358957	-51266	tr|A5UP12|A5UP12_METS3
-532083	-355799	-403455	-36467	-507684	-514693	-464548	-549177	-521962	-391278	-501975	-43109	tr|A5UP49|A5UP49_METS3
-489349	-439294	-411507	-414049	-311708	-484526	-0.977972	-0.404253	-0.165518	0.366323	0.97523	0.185389	tr|B9ACK6|B9ACK6_METSM
106225	-0.174309	335147	0.917899	272393	-173317	211718	232656	198223	316113	285265	227783	tr|B9ACM6|B9ACM6_METSM
-391545	-370496	-382137	-414403	-461666	-193488	-0.316389	-0.320768	-0.921467	-0.265289	0.00737286	-0.0947189	tr|B9ACM8|B9ACM8_METSM
-471419	-362087	-329655	-412591	-343252	-440088	-27821	-49641	-387013	-0.582148	-0.627341	-178258	tr|B9ACN4|B9ACN4_METSM
0.103016	0.682991	0.702734	-412146	0.620377	-126227	0.761614	10389	108568	150978	132244	0.778812	tr|B9ACR6|B9ACR6_METSM
-0.00227165	261601	-0.93198	137141	-0.140102	0.719347	288452	332656	278411	279766	258416	22578	tr|B9ACW5|B9ACW5_METSM
-533013	-369151	-322092	-437646	-432898	-355774	-21632	-265585	-309008	-407731	-468174	-450654	tr|B9AD08|B9AD08_METSM
-341243	-461944	-375058	-404813	-393971	-390387	-154988	-0.258404	-0.480392	-0.306513	0.334184	0.368454	tr|B9AD34|B9AD34_METSM
-447705	-42699	-402851	-356683	-331529	-422208	-437619	-395329	-439919	-317614	-293345	-279665	tr|B9AD40|B9AD40_METSM
-308626	130829	0.335791	-273671	0.672499	-141631	520645	681017	693931	299435	30256	315862	tr|B9AD64|B9AD64_METSM
-104383	367889	330189	180998	339073	18539	364652	577248	582384	0.77149	0.876945	0.736	tr|B9AD65|B9AD65_METSM
191821	-268724	173597	-344295	0.318214	0.505407	183561	-0.258404	-279989	820419	802598	782073	tr|B9AD71|B9AD71_METSM
-510612	-495378	-315124	-387628	-303709	-320866	-325241	-209068	-46725	-410635	-356895	-471906	tr|B9AD84|B9AD84_METSM
-0.763718	153522	134365	-389687	-19741	-0.038578	-243238	-166857	-481365	112153	198271	0.379623	tr|B9AD98|B9AD98_METSM
-423734	-51191	-314469	-464666	-459045	-282021	-34812	-36457	-381703	-530604	-523041	-525125	tr|B9ADC6|B9ADC6_METSM
-446931	-394257	-431507	-281742	-375588	-468705	-356515	-345437	-349288	-324459	-461097	-417215	tr|B9ADG7|B9ADG7_METSM
-370254	-423502	-283863	-372678	-502338	-381195	-148631	-172076	-0.326982	-280352	-442587	-495762	tr|B9ADL2|B9ADL2_METSM
-229722	-464295	-417748	-28617	-324092	-481649	-288985	-279354	-140498	-168303	-280022	-279041	tr|B9ADL3|B9ADL3_METSM
-234925	-403112	-356597	-353223	-475644	-318965	-502738	-395519	-435241	-3331	-114192	-0.509756	tr|B9ADN7|B9ADN7_METSM
-246408	-42273	-433251	-410812	-440913	-45056	0.968588	0.682125	150191	349185	361658	352419	tr|B9ADP6|B9ADP6_METSM
203368	-429499	-154133	-486991	-0.309006	-138615	-468725	-470004	-288804	169349	0.0412073	0.476437	tr|B9ADS2|B9ADS2_METSM
-0.843006	0.111601	0.492517	-381526	0.904169	-0.886576	132813	167197	140046	214211	221219	220645	tr|B9ADT1|B9ADT1_METSM
-246274	-411088	-368647	-325516	-374309	-263889	-226111	-176216	-389978	-471837	-355642	-341029	tr|B9ADU8|B9ADU8_METSM
0.525438	101741	0.797371	-190382	102026	-385829	278499	304678	249297	195128	161819	186611	tr|B9ADW2|B9ADW2_METSM
-316043	-299098	-409566	-4476	-568656	-413041	-339144	-449989	-374504	-402606	-301518	-359024	tr|B9ADX1|B9ADX1_METSM
-465365	-489652	-437874	-497529	-4422	-523177	257009	201844	173343	25216	200737	202866	tr|B9AEG2|B9AEG2_METSM
-461613	-482036	-445167	-415906	-500211	-362249	124442	0.771797	122167	-0.0516319	0.788644	136471	tr|B9AEJ7|B9AEJ7_METSM
-4519	-286767	-419276	-444078	-449081	-443914	-252078	-478864	-341674	-127208	-277848	-16136	tr|B9AEL3|B9AEL3_METSM
-574948	-273679	-485545	-425268	-656072	-436439	-272408	-275693	-249821	-360503	-532249	-466495	tr|B9AEN2|B9AEN2_METSM
-470759	-517798	-0.514572	-381959	-173326	-393746	-290345	-21915	-229485	-0.265289	-175198	-116872	tr|B9AES2|B9AES2_METSM
536667	195779	379666	-0.598533	403119	181116	786752	816399	797584	906382	873437	911682	tr|B9AF02|B9AF02_METSM
616613	375869	550834	157469	514875	419258	879141	912796	896578	949717	944807	976969	tr|B9AF06|B9AF06_METSM
-438554	-290664	-476068	-383429	-515119	-334497	-317974	-509712	-436241	-156779	-182509	-207359	tr|B9AF75|B9AF75_METSM
591067	326158	119513	474003	409551	370716	104802	-0.14122	-307026	-539056	-381628	-370473	tr|B9AF94|B9AF94_METSM
-426726	-324284	0.311945	-474191	0.849646	-276458	-56015	-370776	-648589	-0.977633	-323721	-516764	tr|B9AF96|B9AF96_METSM
-380647	-36757	-399498	-4966	-573106	-371355	-329305	-597478	-478189	104439	0.990155	0.86611	tr|B9AFF2|B9AFF2_METSM
-345115	-470104	0.693535	-356507	0.0581532	-379244	-504804	-469429	-340168	-422128	-493397	-433563	tr|B9AFF5|B9AFF5_METSM
-434234	-436191	-5397	-413171	-446544	-404499	-520074	-503219	-525748	-222967	-44644	-434888	tr|B9AFH5|B9AFH5_METSM
-305451	-489609	-435253	-307972	-426753	-449636	-573972	-513817	-524109	0.413628	0.0695887	-0.0895767	tr|B9AFL6|B9AFL6_METSM
-35646	-369584	-377344	-476174	-462058	-34841	-500325	-398246	-441606	-338258	-394777	-125822	tr|B9AFM6|B9AFM6_METSM
-493303	-334322	-378633	-281573	-473462	-415076	0.818096	-0.225489	110925	-0.348948	-23518	-240123	tr|B9AFP3|B9AFP3_METSM
-53708	-247205	139184	-471643	0.288158	-262454	127409	113286	158496	259805	226428	255736	tr|B9AFR1|B9AFR1_METSM
-307113	-421946	-279102	-465042	-394743	-37905	-357547	-419165	-40277	147168	121007	0.985451	tr|B9AFT7|B9AFT7_METSM
-528682	-38311	-342052	-365845	-502144	-556979	-42194	-547587	-582041	-111736	-144231	-150976	tr|B9AFT9|B9AFT9_METSM
-412065	-301788	-459185	-375919	-484018	-326595	198886	194805	227058	394031	408763	375614	tr|B9AFU0|B9AFU0_METSM
-368229	-0.358509	-500019	-446853	-329992	-109032	17191	147745	0.523123	363934	331456	298667	tr|B9AFU3|B9AFU3_METSM
-430286	-480657	-407751	-449021	-259565	-259839	-326504	-409884	-451116	-338159	-406849	-226794	tr|B9AFU6|B9AFU6_METSM
-429444	-488707	-235852	-384101	-648767	-361434	-352946	-130349	-506238	-0.901968	-0.754254	-17017	tr|B9AFW9|B9AFW9_METSM
-471992	-0.00218964	0.237944	0.943662	0.548658	-338384	121029	157254	-0.459433	280574	246458	251578	tr|B9AFX5|B9AFX5_METSM
-180217	-229046	-0.185555	-344377	-113602	-109032	152298	147745	-0.612978	128309	183898	138887	tr|B9AG02|B9AG02_METSM
-287226	-372254	-3467	-285139	-430405	-453114	187245	0.918901	11209	231061	169459	140535	tr|B9AG14|B9AG14_METSM
127998	135526	0.523994	-0.613482	-0.428699	-383088	17191	180934	0.94079	113955	0.574292	0.627747	tr|B9AG35|B9AG35_METSM
-365801	-364324	100992	-499665	0.937471	-235915	0.713697	124671	-0.120953	0.30834	0.471688	-254775	tr|B9AG70|B9AG70_METSM
-473594	-27548	-372526	-389596	-479917	-418472	-63048	-293315	-219713	-541539	-476222	-567657	tr|B9AG99|B9AG99_METSM
-0.603252	0.363787	-103016	-43124	-514672	-521079	182312	184851	-0.295685	-474192	-0.804879	-456632	tr|B9AGK0|B9AGK0_METSM
-426289	-307731	-273148	-409746	-493637	-466367	0.624372	0.330254	0.375404	-452725	-540226	-402579	tr|B9AGU6|B9AGU6_METSM
-335461	-362634	-174494	-323268	-348467	-433687	-364229	-19462	-330005	-174509	0.349696	0.0843372	tr|B9AH80|B9AH80_METSM
-465303	-338646	-423619	-370804	-551627	-420887	0.206451	0.891657	0.505465	-0.238449	0.590705	146425	tr|D2ZMH9|D2ZMH9_METSM
-37699	-412942	-404289	-3564	-522424	-536796	-289302	-420656	-173391	-338685	-346592	-137851	tr|D2ZMX7|D2ZMX7_METSM
0.874264	-286991	-56674	-330953	-330111	-375643	-273812	-365256	-546576	0.668886	0.254014	0.935869	tr|D2ZN66|D2ZN66_METSM
-469409	-407862	-328274	-375127	-516127	-402602	-582586	-537122	-112645	-293361	160208	0.462498	tr|D2ZNG3|D2ZNG3_METSM
-592229	-518104	-266164	-384852	-470286	-475329	-388663	-39371	-639677	-518895	-33956	-361906	tr|D2ZNR6|D2ZNR6_METSM
-174365	-349743	-469258	-367426	-504143	-361077	-198464	-133826	-162196	-32996	-466432	-359854	tr|D2ZNR9|D2ZNR9_METSM
-374694	-389843	-305532	-334895	-400881	-460286	-108691	-0.92322	-222211	-525379	-475816	-39065	tr|D2ZNS0|D2ZNS0_METSM
-398343	-148144	-468405	-409716	-614152	-450799	-199831	-155285	-117119	-519277	-381071	-401975	tr|D2ZNS1|D2ZNS1_METSM
-519378	-328811	-408516	-417022	-550583	-449286	108616	100925	0.895411	-354285	-562674	-473668	tr|D2ZNS2|D2ZNS2_METSM
131327	177797	0.460337	16073	-122859	-0.996199	0.29233	168501	108092	-530328	-314563	-520005	tr|D2ZNS5|D2ZNS5_METSM
-441848	-284052	-264236	-403181	-361453	-578148	-0.262146	-0.629719	0.0641308	-517527	-515396	-526984	tr|D2ZNT0|D2ZNT0_METSM
-195052	-25947	-504682	-436444	-344314	-440286	0.026392	0.223055	0.232447	-603346	-482972	-565552	tr|D2ZNT1|D2ZNT1_METSM
-401705	-304245	-399997	-621133	-436869	-347313	273918	278935	323887	0.751545	0.982711	0.469484	tr|D2ZNT2|D2ZNT2_METSM
-420585	-435384	-20513	-340918	-403717	-381975	-221747	-132657	-258696	-404912	-368942	-396117	tr|D2ZNT3|D2ZNT3_METSM
-0.421867	0.09939	-538933	-269567	-445043	-371866	147907	200694	198223	0.174927	0.421187	0.43421	tr|D2ZNT7|D2ZNT7_METSM
-0.207323	-414354	-195111	-425641	-257461	-504171	-149881	-494389	-405013	-348487	-471313	-466348	tr|D2ZNU1|D2ZNU1_METSM
-336674	-309463	-165946	-371193	-342577	-375969	0.299561	0.464064	-0.530516	-21096	-0.202844	-0.76457	tr|D2ZNU4|D2ZNU4_METSM
343338	314762	308453	13523	270699	158876	-0.678959	-252192	-0.590015	-513941	-287467	-0.0895767	tr|D2ZNU9|D2ZNU9_METSM
-425736	-381256	-480791	-261493	-610282	-44555	0.285061	0.70507	0.663496	0.189825	-0.345448	-0.163307	tr|D2ZP93|D2ZP93_METSM
0.910976	-380173	21078	-0.00122738	144622	109394	-110589	-0.587284	-42499	-578638	-46493	-639641	tr|D2ZPB9|D2ZPB9_METSM
-444745	-373327	-53384	-456206	-0.822266	-248616	-478724	-481608	-364557	-426118	-427981	-428307	tr|D2ZPE8|D2ZPE8_METSM
-439755	-153124	0.208109	-381678	-101117	-231843	-170086	-0.580332	-1	-460324	-45471	-467848	tr|D2ZPH2|D2ZPH2_METSM
-381572	-450926	-457113	-440662	-334512	-442404	-523989	-353419	-509399	-114202	-165568	-148254	tr|D2ZPJ4|D2ZPJ4_METSM
-465004	-433254	-377337	-443397	-195977	-398751	-0.437405	-344033	-612472	317368	0.816823	-5683	tr|D2ZPL3|D2ZPL3_METSM
0.823814	254276	406088	0.781695	421016	324371	0.143545	-0.125954	-214159	-605197	-479369	-441263	tr|D2ZPN3|D2ZPN3_METSM
355048	276515	399377	0.134711	357939	345284	-175075	-339816	-485929	-551118	-482419	-43084	tr|D2ZPN6|D2ZPN6_METSM
-468223	-282984	-254217	-492985	-413128	-337235	-292579	-279747	-261552	-500545	-664725	-457463	tr|D2ZPN7|D2ZPN7_METSM
-351731	-270191	10585	-3722	0.758318	-271407	0.0693321	-0.651415	0.512554	-42435	-516681	-351396	tr|D2ZPN8|D2ZPN8_METSM
-15162	-415943	-394121	-0.613482	-422747	-0.708075	138363	163511	167776	-315139	-458152	-366826	tr|D2ZPP3|D2ZPP3_METSM
0.480551	199122	-16013	0.399608	116621	116866	415505	415229	41872	502583	48896	506227	tr|D2ZPR0|D2ZPR0_METSM
-0.15074	126158	0.747869	0.321191	119889	-413023	-27107	-244219	-523667	-439467	-545351	-320565	tr|D2ZPZ0|D2ZPZ0_METSM
-355278	-0.415766	0.182035	-217707	-416016	-305264	0.501194	110077	0.734945	-576626	-504227	-471111	tr|D2ZQ25|D2ZQ25_METSM
-498017	-30059	-325681	-322435	-372065	-378334	-104967	-0.837828	-0.148643	-311714	0.262235	-285334	tr|D2ZQ38|D2ZQ38_METSM
-589267	-447366	-34559	-345071	-463167	-519758	-153694	-189342	0.0592976	-239872	-120851	-316881	tr|D2ZQA5|D2ZQA5_METSM
0.974791	172598	0.0584965	-375269	113615	-376821	181052	151202	17885	-450465	-608437	-428989	tr|D2ZQG8|D2ZQG8_METSM
-486486	-37426	-461273	-484958	-401397	-335978	-427193	-515826	-427063	-258587	-420786	-221962	tr|D2ZQH6|D2ZQH6_METSM
-409469	-42788	-20143	-360575	-456903	-486511	-418411	-361187	-503643	-505327	-476022	-389535	tr|D2ZQN2|D2ZQN2_METSM
-341436	-193384	-482249	-352493	-381717	-43073	-0.189478	0.34128	104225	115987	0.468139	0.133549	tr|D2ZQQ8|D2ZQQ8_METSM
-384577	-306301	-429732	-473902	-368633	-369997	-310842	-221912	-348067	-267703	-516364	-591502	tr|D2ZQV5|D2ZQV5_METSM
-44607	-390508	-431336	-482322	-319296	-37778	-319223	-481189	-402703	-366806	-538591	-402341	tr|D2ZRB9|D2ZRB9_METSM
-311211	-342255	-287837	-308162	-460529	-518273	-319891	-221271	-204904	-324168	-516328	-535771	tr|D2ZRC6|D2ZRC6_METSM
-429493	-444146	-356445	-468152	-398914	-314258	-0.0635242	0.0855522	-0.120953	-462406	-597703	-49801	tr|D2ZRD2|D2ZRD2_METSM
0.85178	168571	342742	0.086957	216951	222348	-391623	-390898	-476672	-578595	-543019	-567845	tr|D2ZRD8|D2ZRD8_METSM
381867	0.902653	280023	239961	289323	27671	0.387024	0.153858	-294283	0.23362	0.0364218	-445007	tr|D2ZRD9|D2ZRD9_METSM
-506388	-464358	-367902	-326233	-463307	-546779	-154988	-0.805037	-0.516016	-0.752071	-0.131108	-142959	tr|D2ZRF1|D2ZRF1_METSM
0.457573	328871	289691	253287	281633	20038	0.338699	405239	406594	-319032	-0.266459	-0.201635	tr|D2ZRG2|D2ZRG2_METSM
-348784	-144527	-134702	-289743	-486991	-318163	-433423	-454293	-295825	-371204	-438377	-439903	tr|D2ZRG9|D2ZRG9_METSM
-447323	-444965	-277661	-388929	-375471	-377753	-490679	-414576	-254086	-484731	-497559	-401601	tr|D2ZRK4|D2ZRK4_METSM
-44678	0.367186	270426	-0.359241	268985	-0.936699	0.697365	0.901623	0.851357	0.118942	0.520478	0.372187	tr|D2ZRK6|D2ZRK6_METSM
-27795	-436353	-485631	-403958	-445072	-330987	-119455	-0.829559	0.262194	192333	10882	150051	tr|D2ZRK8|D2ZRK8_METSM
-370448	-472974	-56226	-398586	-494706	-502341	-476652	-372494	-522413	-213527	-50301	-333452	tr|D2ZRP3|D2ZRP3_METSM
264067	280329	128362	116788	0.845522	145631	-0.582745	-274076	-396685	-29615	-0.705344	-497965	tr|D2ZRP6|D2ZRP6_METSM
-467593	0.261576	-133442	-3515	-354601	-429815	252453	379938	35152	-1435	-162808	-0.366022	tr|D2ZRQ8|D2ZRQ8_METSM
314574	180329	185627	0.904843	132711	0.11694	36746	383232	392361	308348	341935	415592	tr|D2ZRV1|D2ZRV1_METSM
-324928	-455241	-438716	-431821	-38758	-412698	-367999	-394863	-527373	0.714247	0.537513	0.349646	tr|D2ZRZ8|D2ZRZ8_METSM
-330709	-537595	-399362	-403238	-393519	-426852	-327611	-439585	-244955	-286007	-36576	-445232	tr|D2ZS04|D2ZS04_METSM
-451164	-388737	-442573	-372305	-406284	-408699	-547817	-523455	-489221	-215228	-183057	-278132	tr|D2ZS46|D2ZS46_METSM
-45226	-299928	-471764	-293045	-486007	-485954	-148631	-0.846142	-124101	-0.524265	-0.254683	-0.551577	tr|R7PS38|R7PS38_METSM
-317732	-403892	-358088	-426474	-377617	-375718	-406483	-487492	-673799	127612	163727	248163	tr|R7PTK5|R7PTK5_METSM
-0.160864	-116446	145853	-0.674884	-0.123846	-0.765156	0.857828	171358	129956	0.396605	0.96771	0.455477	tr|R7PTL3|R7PTL3_METSM
-398517	-293186	-387331	-355677	-434168	-445488	-420216	-342383	-455529	-480848	-382187	-53965	tr|R7PTQ3|R7PTQ3_METSM
-489249	-348502	-0.285091	-452081	-112789	-449024	-119455	-0.499411	-114864	-313667	-400997	-508876	tr|R7PTW3|R7PTW3_METSM
-395658	-356721	-340624	-344465	-0.0186634	-496526	-0.395927	-0.594271	-1	-435779	-500971	-406329	tr|R7PUF7|R7PUF7_METSM
-418471	-425377	-463029	-407908	-472321	-380283	-424035	-432296	-536132	-203553	-0.997525	-0.911119	tr|R7PUJ2|R7PUJ2_METSM
-254856	-44743	-425033	-457639	-396806	-432284	-147393	-182391	-47218	307012	335835	335059	tr|R7PUL3|R7PUL3_METSM
-400546	-421942	-356621	-43216	-484453	-397305	-664909	-326792	-49396	-292287	-243047	-195354	tr|R7PUP1|R7PUP1_METSM
-381765	-101541	-347984	-342882	-242488	-447133	-105889	-0.905731	-0.750481	-0.771181	-0.949269	-0.15254	tr|R7PUQ9|R7PUQ9_METSM
-588193	-0.0422058	-161172	-190382	-236185	-275067	202203	193597	216206	309672	233418	200482	tr|R7PUV4|R7PUV4_METSM
0.119841	0.041008	236119	-400296	0.558765	-210363	110279	221108	0.722771	-451573	-501907	-476308	tr|R7PUW7|R7PUW7_METSM
-0.477722	0.925886	355565	-0.941056	301751	-115666	252453	280934	276939	357459	366389	274898	tr|R7PV07|R7PV07_METSM
-456311	-105125	-463661	-324705	-323912	-294303	106933	0.741596	-0.970047	113443	0.745317	-0.0145493	tr|R7PV50|R7PV50_METSM
-421218	184044	-530182	0.125735	-0.896267	-346825	348146	592533	322275	0.299208	160532	274178	tr|R7PV70|R7PV70_METSM
-349823	-360604	-469205	-390241	-402737	-496032	-124626	-268206	-225195	0.531382	0.387765	-0.0540771	tr|R7PVA3|R7PVA3_METSM
-358059	-509484	-492624	-333998	-425857	-474549	139042	113708	266985	265285	123534	0.806665	tr|R7PVL5|R7PVL5_METSM
-315917	-336768	-363014	-368088	-432889	-433843	0.973118	112224	0.731913	0.957102	130065	0.980568	tr|R7PVQ4|R7PVQ4_METSM
-331374	-358097	-398009	-34839	-418849	-415757	-193447	-0.355959	-0.015213	0.174927	0.207944	0.787226	tr|R7PVS8|R7PVS8_METSM
-449222	-285586	-484674	-439926	-548402	-500427	-268399	-146059	-145943	-0.607681	-0.839646	-129326	tr|R7PVY7|R7PVY7_METSM
-468104	-360373	-317103	-463369	-379779	-447576	-313011	-28594	-327133	-248039	-260767	-305136	tr|R7PW01|R7PW01_METSM
-353751	-513717	-469632	-421543	-592091	-360818	-413271	-164152	-0.828955	-499052	-473761	-416154	tr|R7PWC9|R7PWC9_METSM
-572421	-451062	-493401	-363211	-435722	-424985	-29972	-199459	-150166	-54536	-368377	-278975	tr|R7PWP1|R7PWP1_METSM
-167371	-0.102039	-0.656347	-151194	-407045	-203425	0.383625	0.373865	-0.716928	-471279	-475234	-344594	tr|R7PWP9|R7PWP9_METSM
-375756	-445666	-450239	-361354	-358851	-418243	-0.562935	-0.601292	-186358	-0.923183	-0.351708	-0.384798	tr|R7PWT0|R7PWT0_METSM
-28201	-419872	-373895	-420398	-556587	-286434	-369145	-291113	-552573	-601161	-548122	-351449	tr|R7PXN3|R7PXN3_METSM
-464719	-299781	-391286	-471182	-435594	-404521	242884	199535	305687	394764	256767	306947	tr|R7PYL2|R7PYL2_METSM
135827	207674	214202	10183	0.370789	169839	470555	517044	479323	580373	555518	510635	tr|R7PYM4|R7PYM4_METSM

## Sheet: Figure 4
Figure 4
Source data are provided in Supplementary table 10

## Sheet: Figure 5
Figure 5	see also .zip folder SOURCE_DATA/Confocal_microscopy_images_originals_figure_5
	M. smithii ALI - Fig. 5a				M. intestini - Fig. 5b
	M. smithii GRAZ-2 - Fig.5 c				M. stadtmanae - Fig. 5 d
	M. stadtmanae - Fig. 1 e

## Sheet: Figure 6
Figure 6
	THP-1												HT-29
	M. smithii ALI		M. intestini		M. smithii GRAZ-2		M. stadtmanae		ETEC		B. fragilis		M. smithii ALI		M. intestini		M. smithii GRAZ-2		M. stadtmanae		ETEC		B. fragilis
	A	B	A	B	A	B	A	B	A	B	A	B	A	B	A	B	A	B	A	B	A	B	A	B
cytokine	ALI_1_THP1	ALI_10_THP1	INT_1_THP1	INT_10_THP1	G2_1_THP1	G2_10_THP1	STM_1_THP1	STM_10_THP1	ETEC_1_THP1	ETEC_10_THP1	BF_1_THP1	BF_10_THP1	ALI_1_HT29	ALI_10_HT29	INT_1_HT29	INT_10_HT29	GRAZ2_1_HT29	GRAZ2_10_HT29	STM_1_HT29	STM_10_HT29	ETEC_1_HT29	ETEC_10_HT29	BF_1_HT29	BF_10_HT29
23_CCL2	NA	NA	NA	NA	NA	NA	NA	NA	NA	NA	NA	NA	NA	NA	NA	NA	NA	NA	NA	NA	1.5	1.5	NA	NA
22_CCL7	1.5	1.5	1.6	1.6	3	3	2.7	2.7	3.1	3.1	-2.6	-2.6	NA	NA	NA	NA	NA	NA	NA	NA	2.4	2.4	NA	NA
21_CCL20	NA	NA	NA	NA	NA	NA	NA	NA	NA	NA	NA	NA	1.3	1.4	1.9	2.4	1.4	1.4	1.3	1.7	NA	NA	0.9	1.3
02_CCL28	1.2	1.2	0.6	0.6	0.9	0.9	0.9	0.9	0	0	0	0	NA	1.5	NA	NA	NA	NA	NA	NA	NA	1.9	NA	NA
20_CXCL1/GRO alpha	2.4	2.4	3.1	3.1	3.3	3.3	3	3	3.2	3.2	2.9	2.9	1.6	1.3	2.2	2.7	0.6	0.7	1.1	2.1	3.9	4	0.1	1.6
18_CXCL5	1.1	1.1	1.5	1.5	1.5	1.5	1.2	1.2	1.7	1.7	1.1	1.1	NA	NA	NA	1.5	NA	NA	NA	1.2	2.3	2.3	NA	NA
17_CXCL10	NA	NA	NA	NA	NA	NA	NA	NA	NA	NA	NA	NA	1.4	1.4	1.4	1.6	1.2	1.3	1.1	1.2	2.6	2.5	1.1	1.5
16_GM-CSF	-0.3	-0.3	-0.7	-0.7	0.4	0.4	-0.4	-0.4	0.8	0.8	-0.8	-0.8	NA	-0.3	-2.3	-2.5	-0.4	-0.1	NA	0.4	1.4	1.4	NA	NA
07_IL-6	1	1	1.6	1.6	2.2	2.2	1.1	1.1	2.6	2.6	0.8	0.8	NA	NA	NA	NA	NA	NA	NA	NA	NA	0.9	NA	NA
15_IL-17E	NA	NA	NA	NA	NA	NA	NA	NA	NA	NA	NA	NA	NA	NA	NA	NA	NA	NA	NA	NA	NA	NA	NA	NA
14_TNF-alpha	0	0	2.7	2.7	3.1	3.1	2.9	2.9	3.3	3.3	2.4	2.4	NA	NA	NA	NA	NA	NA	NA	NA	NA	NA	NA	NA
13_RANTES	NA	NA	NA	NA	NA	NA	NA	NA	NA	NA	NA	NA	1.5	1.4	1.3	1.5	1.5	1.5	1.2	1.3	1.8	1.9	1.3	1.7
11_CCL11	-1.1	-1.1	-0.8	-0.8	-0.8	-0.8	0	0	-0.8	-0.8	0.8	0.8	NA	1.5	NA	NA	NA	1.5	NA	1.5	NA	1.7	NA	NA
03_CCL22	-0.6	NA	1.5	1.5	1.9	1.9	1.5	1.5	2.5	2.5	-1.7	-1.7	NA	NA	NA	NA	NA	NA	NA	NA	NA	2.5	NA	NA
06_CX3CL1	1.5	1.5	-2	-2	2.4	2.4	-1.8	-1.8	1.2	1.2	-1.2	-1.2	2.5	2.5	2.4	2.6	2.5	2.5	2.4	2.4	3.3	3.3	2.5	2.4
19_CXCL2/GRO beta	2.1	2.1	2.6	2.6	3	3	2.8	2.8	3	3	2.5	2.5	NA	NA	NA	NA	NA	NA	NA	NA	NA	2.8	NA	NA
12_CXCL9	-2.8	-2.8	-2.9	-2.9	3.7	3.7	3.3	3.3	3.9	3.9	-2.9	-2.9	NA	NA	NA	NA	NA	NA	NA	NA	NA	2.7	NA	NA
11_CXCL11	2.2	2.2	-3	-3	2.2	2.2	-2.3	-2.3	2.9	2.9	-2.9	-3.1	1.1	0.7	1.2	1.4	0.9	1.3	0.9	0.9	2.2	2.3	NA	0.9
10_IFN-gamma	-0.7	-0.7	0	0	0	0	0	0	-0.7	-0.7	-0.7	-0.7	NA	NA	NA	NA	NA	NA	NA	NA	NA	0.3	NA	NA
09_IL-8	NA	NA	NA	NA	NA	NA	NA	NA	NA	NA	NA	NA	0.5	0	1.5	2.3	-1.3	-1.4	-1.3	0.9	NA	NA	-1.3	0.7
08_IL-18	-2	-2	-2	-1.45	0	1.9	1.8	1.2	-1.7	2	-2	-1.6	NA	NA	NA	NA	NA	NA	NA	NA	NA	2.6	NA	NA
05_TSLP	0	0	0	0	0	0	0	0	0	0	0	0	NA	NA	NA	NA	NA	NA	NA	NA	NA	NA	NA	NA
01_TGF-beta	-2	-2	2.5	-2.1	2.2	-2.3	-2.6	-2.3	1.9	-2.4	2.3	0.4	-2	-1.9	-1.7	-2	-2	-1.8	2.4	-2	-1.8	-2	-1.8	-1.9

## Sheet: Supplementary Figure S2
Supplementary Figure S2
Source data are provided in Supplementary Table 5
Supplementary Table 5: Summary of identified proteins in proteomics analysis.
		Total number of identified proteins (n).	Number of proteins prevalent in all three replicates
M. smithii ALI	WCL	1262	1026
	EV	801	364
M. intestini	WCL	1275	1100
	EV	674	259
EV total		1475	623
WCL total		2537	2490

## Sheet: Supplementary Figure S3
Supplementary Figure S3
	AEV M. smithii ALI			AEV M. intestini			WCL M. smithii ALI			WCL M. intestini
T_Protein	EV_Ali_19	EV_Ali_25	EV_Ali_26	EV_int24_2	EV_int30_2	EV_int32_1	WCL_Ali_19	WCL_Ali_25	WCL_Ali_26	WCL_Int_24	WCL_Int_30	WCL_Int_31
GUT_GENOME001950_00487	-0.73	-0.85	0.83	-0.09	104023	172166	161281	144715	194342	166889	265611	186611
GUT_GENOME002944_00946	-284185	-0.01	263387	-0.59	281633	0.22	181052	19238	332696	210329	0.72	0.9
GUT_GENOME005651_00162	-0.52	0.98	192338	-147052	0.31	-128993	0.79	163361	163617	183131	201955	167384
GUT_GENOME012788_01313	158421	253522	24549	0.97	275173	238523	268499	276908	322815	400492	410772	336939
GUT_GENOME013047_00499	181867	275869	344123	234265	357628	0.03	375899	398952	377308	445378	426428	425527
GUT_GENOME021825_00876	330594	331094	314202	-0.32	270699	0.63	373918	476055	395972	48572	518813	478092
GUT_GENOME043902_01504	28251	454088	56734	28548	517978	421735	118904	127574	-15607	-262297	-316883	-0.54
GUT_GENOME047914_00279	-0.14	188853	209622	-0.23	117773	-0.28	277853	328909	307495	356986	371344	422721
GUT_GENOME051178_00489	302813	306108	334169	136189	369558	188516	-0.89	-0.92	-347876	-123182	-224105	-323459
GUT_GENOME052135_00855	120706	0.24	118423	-341163	141874	162624	166413	179605	0.97	0.98	209051	187929
GUT_GENOME061699_00613	311984	458897	433431	263918	447152	33595	47275	469758	540285	229921	198271	234585
GUT_GENOME064289_00196	-254028	0.15	0.76	-33974	0.17	-146802	173252	179605	152137	165285	152902	195591
GUT_GENOME064905_00434	-0.58	260165	238995	-219845	269558	0.85	244524	294202	247494	190839	185265	16152
GUT_GENOME065556_00387	-404784	-0.09	170731	-0.63	118917	-247966	160845	128528	190352	0.89	191915	193081
GUT_GENOME065782_00469	70406	802624	802428	644823	742393	717056	411974	431262	117105	0	-306406	0
GUT_GENOME066393_01516	353879	453144	341814	321624	32995	31222	-0.41	-0.24	-32141	0	0	0
GUT_GENOME067904_01075	413026	-0.81	340411	-332646	337651	246323	788076	767597	730416	723631	723782	754139
GUT_GENOME072832_01070	202254	239242	273448	108927	255751	163852	-0.43	-0.55	0	0	0	0
GUT_GENOME086463_01068	0.52	0.87	0.43	0.09	143255	0.57	273252	224083	171971	0.15	0.85	-0.14
GUT_GENOME088591_00505	-177036	14205	236119	-173901	206703	0.73	0	0	0	0	0	0
GUT_GENOME089958_00494	375615	454463	393318	257057	327672	31046	-187318	-103284	-486136	0	0	0
GUT_GENOME090306_01496	512766	602792	700311	407039	644962	533519	30651	302415	-221038	0	0	0
GUT_GENOME090367_00734	493761	586469	684333	40557	617978	539973	101984	207458	-34453	0	0	0.05
GUT_GENOME092034_01330	330594	21377	277138	153287	231076	312656	-112513	-272261	-387893	0	0	0
GUT_GENOME092846_00047	-158269	-0.17	-0.69	-0.76	-0.37	-0.94	-170044	-119331	-22375	-363731	0	0
GUT_GENOME092952_01055	856206	79819	772839	642555	734857	756765	471404	421108	240046	0	0	0
GUT_GENOME092952_01330	880492	778156	737684	569334	713299	668883	481841	362236	274702	-145676	-0.51	-0.73
GUT_GENOME093033_01078	532193	518661	529684	331824	469844	425771	-187696	0	0	0	-303369	0
GUT_GENOME094853_00744	773839	708708	640646	554344	619505	633047	3801	351283	182027	-304769	-338523	-322031
GUT_GENOME103380_00048	29886	201308	330693	0.3	347985	174456	271234	256472	257991	164926	176859	125981
GUT_GENOME103408_00131	-0.52	109325	0.39	-178905	160094	-268043	126673	0.92	0.72	207682	14858	13572
GUT_GENOME103466_00566	261865	348136	47475	13523	435674	451076	-0.37	0.35	0	0	137266	0.45
GUT_GENOME103553_01687	0.81	226158	276407	-0.86	255751	-0.77	-315892	0	0	0	0	0
GUT_GENOME106535_00469	465156	3797	262584	397367	311491	445631	0.93	-10616	-1	0	0	0
GUT_GENOME109037_00147	0.84	173915	458703	-0.51	418387	0.27	247748	271358	239087	23443	223325	216401
GUT_GENOME121298_00690	426871	442336	427645	354975	444282	234084	0.77	144374	-0.45	179766	0.74	0.54
GUT_GENOME132205_00473	451514	328871	304891	-155459	24394	32194	-112513	-25862	-172555	0	0	0
GUT_GENOME134692_01000	0.33	0.05	-139855	-190382	0.31	-0.49	214756	206352	188998	251175	201955	162305
GUT_GENOME143185_00639	458496	618661	632813	462532	595312	448209	14039	171358	0.1	-174113	0.62	0
GUT_GENOME143185_00679	353879	337565	372322	302133	35192	357924	-0.92	-225281	0	0	0	0
GUT_GENOME143258_01211	191821	282198	11307	0.39	0.53	246323	382312	362236	375077	111114	241935	195591
GUT_GENOME143264_01827	-166676	-0.17	-0.32	-0.67	-134624	0.04	0.83	165734	152663	-0.72	-0.91	-0.68
GUT_GENOME143267_01616	857404	725986	769757	58842	729289	657765	31822	308008	247494	-1	-0.31	-219998
GUT_GENOME143267_01805	412506	600082	615743	42783	558712	35141	421365	148741	0	0	-0.34	-1224
GUT_GENOME143269_01668	0.87	0.67	0.86	-0.13	-148468	103757	0	0	0	0	0	0
GUT_GENOME143270_01126	-0.71	100873	305491	-132193	182683	151076	0.43	171358	171818	0	0	0
GUT_GENOME143271_00667	115651	109592	102817	989662	990132	107877	710692	589447	531687	-109311	-0.48	0.08
GUT_GENOME143272_01188	785485	8409	911679	731114	865678	879205	347748	244204	128928	207682	189291	239255
GUT_GENOME159774_01465	0.85	306632	339941	18514	321815	356323	37191	376908	42362	471853	452347	485615
GUT_GENOME159990_00964	-269388	-0.84	164981	-0.62	160094	0.96	424207	41575	390352	303617	345565	343332
GUT_GENOME160251_00541	0.95	32432	255987	168573	231076	130431	-30431	-41499	0	0	0	0
GUT_GENOME160484_00531	599146	67514	593155	577184	586041	5032	155506	191152	-18728	-355735	0	0
GUT_GENOME160484_01191	11344	238406	224005	0.33	260094	-0.37	0	-121468	0	0	0	0
GUT_GENOME161705_00861	153801	202388	381091	0.78	307145	232573	314254	268501	32119	356986	38662	283264
GUT_GENOME162514_01096	-1698	-103322	-159881	-141708	-218987	-0.74	0.84	0.26	0.28	0.46	0.75	0.33
GUT_GENOME163126_00086	-119167	-0.96	-0.47	-156182	-133684	-195775	309657	329855	293684	289178	271719	253255
GUT_GENOME163126_00668	25427	161601	331695	-0.04	315709	124773	286028	223098	188998	0.23	142668	0.29
GUT_GENOME163212_00151	280573	409735	180023	3	132859	139973	395205	447161	434445	35265	346903	373092
GUT_GENOME170537_00586	0.84	117308	218641	0.65	236935	234833	-0.02	0.1	0.02	0	0	0
GUT_GENOME170711_00729	562786	575546	555141	465486	556379	577824	253988	254895	270122	0	0	0
GUT_GENOME172482_00206	217119	457066	258496	311217	234035	350742	712928	745584	782606	866622	830464	809933
GUT_GENOME172482_00241	-146512	-0.09	-111382	-356267	-231376	-217439	0.54	135947	159167	0	0	0
GUT_GENOME174811_00714	557165	519859	589858	35265	555593	400617	106297	0	-527978	-425762	0	0
GUT_GENOME186805_01557	417119	719261	628413	538793	571971	530662	489351	747943	797984	801018	794849	770062
GUT_GENOME190363_00186	-144025	0.73	177283	-0.14	0.54	-0.23	251679	262612	322815	367948	373206	345548
GUT_GENOME193229_00538	-0.18	-194095	112387	-151897	-130901	-0.62	198886	121907	168562	25216	288628	179836
GUT_GENOME196478_00647	324014	262313	11666	104235	0	-0.71	311718	380603	332193	253138	10649	266778
GUT_GENOME196730_00380	-0.14	303461	341348	187168	355435	214819	101106	370294	385554	-491833	-137702	-109472
GUT_GENOME197537_00891	-0.88	0.66	-0.03	-0.44	129875	208679	186028	159114	198223	237721	205547	198057
GUT_GENOME206112_00700	216106	190031	246395	-0.34	205815	209572	110485	159881	194342	177479	281822	141805
GUT_GENOME212521_00155	365878	255025	414202	0.55	207585	241409	-0.77	-0.71	-246596	-217499	-440055	-345176
GUT_GENOME212521_01016	-161017	0.92	198751	10183	144622	-177164	0	0.73	-373636	156415	104598	-0.68
GUT_GENOME218725_01323	342071	348527	233184	0.78	204922	106876	379141	363735	38625	393664	387292	385615
GUT_GENOME236870_01051	-0.31	0.83	354716	-0.87	187817	0.65	10651	226033	163292	0.48	-0.2	-0.34
GUT_GENOME236978_00046	139847	0.16	0	-0.24	-0.71	1032	410949	322603	381669	538532	4532	563902
GUT_GENOME239592_00051	-0.71	284654	155141	105422	0.66	-170807	273252	477417	326534	-0.27	0.14	0.94
GUT_GENOME254381_00528	19771	236719	137084	103037	143255	10814	-204247	-25252	-206904	0	0	0
GUT_GENOME257036_01241	275951	350083	327645	224761	339073	217373	0.59	0.98	0	0	0	0
GUT_GENOME260499_00399	428044	357618	40933	159109	352566	334833	-209437	-0.06	-141841	-473379	-264415	-0.13
GUT_GENOME260946_00492	474603	232412	327645	137141	170699	151076	-0.5	-163692	0	0	0	0
GUT_GENOME262640_00324	0.34	131359	253434	-184089	312344	216526	515754	454498	510163	567728	551275	565826
GUT_GENOME267102_00762	541006	489737	520542	167807	501751	239973	215754	17554	-197212	0	-430098	0
GUT_GENOME267332_00917	419371	607414	506386	446778	467104	489798	174582	258032	-0.62	0	0	0
GUT_GENOME267649_00337	429903	459261	434903	124242	364904	301797	382626	424328	407495	238802	240086	22976
GUT_GENOME269779_01231	-155572	-219376	0.77	-16986	0.22	-192639	-0.33	-0.42	-332219	-0.98	-0.78	0.13
GUT_GENOME282407_01295	776996	738563	693155	534628	607365	662855	278499	140047	119328	0	0	0
GUT_GENOME283261_00878	-0.68	0.28	0.82	0.69	0.63	0.55	330855	196002	206895	267066	293209	187929
GUT_GENOME284876_00721	0.54	0.36	0.87	-156909	0.64	104865	153835	180934	0	0	0	0
sp|A5UJ98|SYM_METS3	261123	227972	373821	0.64	314875	0.7	338277	367415	37357	409672	367548	396211
sp|A5UJS2|PSA_METS3	196551	0.55	0.69	0.16	0.75	167474	401381	409373	38625	459572	470405	463126
sp|A5UK12|GATE_METS3	-282942	0.09	133382	-171463	0.66	0.65	165006	139871	176939	326444	325401	250732
sp|A5UKA1|TF2B_METS3	250317	143515	265772	0.24	259482	138669	169188	231728	170741	105528	191915	258978
sp|A5UKB0|VATD_METS3	28693	295215	260962	-0.34	172953	277268	231748	17554	18625	232193	243761	179836
sp|A5UKB1|VATB_METS3	255821	447939	383551	265486	3604	303664	490689	483882	466985	476694	421219	410074
sp|A5UKB2|VATA_METS3	401132	55835	393968	439961	384242	332952	583094	537431	531687	564386	522802	507807
sp|A5UKB4|VATC_METS3	0.92	145764	47604	149852	416125	302734	298326	335404	256293	375656	323325	291171
sp|A5UKG5|CARB_METS3	104254	280329	385627	179591	327289	0.58	380736	422603	374702	397298	442623	438795
sp|A5UKI8|IF2B_METS3	185681	0.96	0.78	115691	149966	136024	236134	206352	156123	131741	102197	16479
sp|A5UKU9|RL1_METS3	221099	235867	331695	-162102	324578	304589	342058	308008	347494	35265	38217	287929
sp|A5UKY8|RS3A_METS3	28315	226158	349957	210076	362819	246323	27191	277587	346584	374399	402258	306371
sp|A5UL67|RL30_METS3	120509	0.89	1	-361926	141874	198469	248543	242486	242884	340408	367162	265252
sp|A5UL68|RS5_METS3	146088	135697	214202	0.99	237651	17893	305978	300116	25371	355075	377937	270526
sp|A5UL72|RL6_METS3	-11307	122083	-0.35	-0.13	-186216	-0.82	254749	171358	199495	338262	333418	216401
sp|A5UL75|RL5_METS3	406116	344563	418914	300918	430139	485916	347748	345901	383094	40396	438917	36254
sp|A5UL76|RS4E_METS3	219123	0.6	304891	0.5	262519	161385	293183	300694	282027	361655	439386	255736
sp|A5UL78|RL14_METS3	18693	198016	207276	-151194	149966	217373	279781	24162	28763	299435	311908	27774
sp|A5UL83|RS3_METS3	3	248136	318641	110076	323005	253066	281052	293597	303857	397656	423064	323748
sp|A5UL89|RL3_METS3	229672	27457	364585	157469	357939	327943	410434	415229	472239	503446	503312	434822
sp|A5ULG0|RS17E_METS3	242071	231535	276407	0.61	260705	127787	333958	238988	345668	321067	244666	323748
sp|A5ULM4|RS10_METS3	16216	134323	0.41	0.89	107585	2032	276554	211797	249297	264386	323325	277035
sp|A5ULM6|EF2_METS3	3382	506108	411356	327323	34665	438887	611974	649237	672239	697477	673668	640854
sp|A5UMB4|PCNA_METS3	116106	333717	277864	-0.52	118591	0.83	497199	506352	540285	559805	517458	475435
sp|A5UMH1|RS15_METS3	310935	332848	21078	0.66	220212	235579	40302	37416	412784	433595	429466	394028
sp|A5UMI1|MTD_METS3	19771	289443	246395	179591	251272	21905	495777	467415	633573	580373	517458	612029
sp|A5UMJ1|SYT_METS3	256591	300764	319187	0.34	313615	116016	268499	320103	334693	412606	394491	369784
sp|A5UMJ9|ILVC_METS3	0.28	158423	0.48	128335	-0.22	0.91	493328	523345	51422	475238	477219	522721
sp|A5UML4|ILVD_METS3	0.83	107258	351706	0.19	329195	0.12	229956	293597	240046	346659	323847	302866
sp|A5UMP0|PYRB_METS3	-0.54	0.55	118423	-138466	0.6	0.3	0.85	105462	0.49	0.48	114932	125578
sp|A5UMW4|GLYA_METS3	-159636	134323	0.33	-0.14	0.31	10832	439338	461101	442415	406676	390609	325274
sp|A5UN64|RS2_METS3	23151	260165	266558	219495	266667	288516	37191	361101	420098	464611	438447	370895
sp|A5UNI8|Y1561_METS3	399716	385261	247294	292115	315709	-0.19	483717	445055	461327	47292	480421	514777
sp|A5UNX8|GGR_METS3	0.1	153975	103198	0.93	148649	-192489	359969	406075	365791	453625	469079	447297
sp|A5UP00|MCH_METS3	0.71	354651	501393	269713	518998	454378	621245	613787	622545	640541	596236	565826
tr|A0A2H4U462|A0A2H4U462_METSM	482028	606108	546395	461534	521016	405279	818373	815425	779005	603617	575044	595123
tr|A0A2H4U465|A0A2H4U465_METSM	0.8	434366	378588	336904	357628	213958	250119	291768	235188	432755	413875	41667
tr|A0A2H4U473|A0A2H4U473_METSM	34122	418661	451923	236666	429195	248379	482782	534036	617048	659222	626684	667252
tr|A0A2H4U4B3|A0A2H4U4B3_METSM	-2571	-0.08	0.18	-220976	-0.01	0	211718	343776	25371	317368	310772	314232
tr|A0A2H4U4B6|A0A2H4U4B6_METSM	-159636	0.91	0.93	-180613	0.68	-0.41	190837	223098	254576	363481	353836	340171
tr|A0A2H4U4D1|A0A2H4U4D1_METSM	434223	175221	167184	0.73	12403	0.24	531079	447161	435188	447168	454258	428775
tr|A0A2H4U4D2|A0A2H4U4D2_METSM	21406	387068	339469	254555	280045	234084	428825	51575	484329	605325	598582	579489
tr|A0A2H4U4E5|A0A2H4U4E5_METSM	235117	203461	0.6	0.12	213615	109394	290837	153301	254576	0.49	204359	166017
tr|A0A2H4U4F8|A0A2H4U4F8_METSM	473583	379068	422417	204235	380311	390053	42973	393597	421734	459572	462657	394028
tr|A0A2H4U4I6|A0A2H4U4I6_METSM	219123	415992	131194	280648	0.91	0.24	498606	482906	453274	450928	419619	467724
tr|A0A2H4U4N9|A0A2H4U4N9_METSM	398286	143677	0.95	-0.61	14048	0	526534	545055	54265	582376	538917	550732
tr|A0A2H4U4U0|A0A2H4U4U0_METSM	130041	198016	260145	230836	262519	282196	744422	685093	782383	727321	699741	674628
tr|A0A2H4U4W0|A0A2H4U4W0_METSM	155358	263022	215325	163918	164904	231812	242884	209644	227058	259805	294491	202866
tr|A0A2H4U4W7|A0A2H4U4W7_METSM	399431	316725	322417	0.15	24048	304128	750168	650264	717398	733734	658621	77597
tr|A0A2H4U541|A0A2H4U541_METSM	0.14	252004	130994	0.96	174067	0.97	488001	519597	522545	555075	535355	520121
tr|A0A2H4U568|A0A2H4U568_METSM	-0.29	-0.02	-164201	0.03	0.72	-0.23	-37814	0	0	-286314	-250343	-202851
tr|A0A2H4U5C8|A0A2H4U5C8_METSM	213026	299122	284246	107768	238364	260136	28965	326516	357568	419229	395445	413684
tr|A0A2H4U5H9|A0A2H4U5H9_METSM	139675	14254	236119	0.1	194712	18644	348543	429382	282027	253138	284583	270526
tr|A0A2H4U5I9|A0A2H4U5I9_METSM	100227	157398	238042	130339	239073	-0.01	276554	328433	296941	268825	227448	293713
tr|A0A2H4U5W1|A0A2H4U5W1_METSM	0.03	0.81	153605	-0.61	147319	0.84	-361217	-198223	0	0	0	0
tr|A0A2H4U5X4|A0A2H4U5X4_METSM	-0.89	130475	231194	0.2	291797	302734	377205	372064	393684	318612	285944	294342
tr|A0A2H4U5Y7|A0A2H4U5Y7_METSM	-0.33	0.85	-17252	0.04	-220729	-115666	190837	231728	221734	190238	187962	241081
tr|A0A2H4U604|A0A2H4U604_METSM	0.71	0.95	-0.15	-0.21	-0.55	-0.16	21375	220103	254576	24818	266389	235531
tr|A0A2H4U638|A0A2H4U638_METSM	135827	573915	492174	408927	489821	443887	302203	503551	481848	0.49	330961	320645
tr|A0A2H4U6H0|A0A2H4U6H0_METSM	-294256	-0.32	-0.3	-160599	-0.71	-226474	-104967	-0.21	0.2	0	-319393	-20891
tr|A0A2H4U6I7|A0A2H4U6I7_METSM	-0.91	0	-0.2	-0.61	183724	-0.38	0.9	0.94	0.2	229921	210201	206371
tr|A0A2H4U6K2|A0A2H4U6K2_METSM	-0.88	153522	240881	0.68	264311	0.99	244524	240748	188998	0	0	0
tr|A0A2H4U6S3|A0A2H4U6S3_METSM	474603	396622	272698	294047	253848	182196	56746	531728	544977	557459	540086	573274
tr|A0A2H4U6U3|A0A2H4U6U3_METSM	0.31	139075	19622	0.57	0.91	-0.38	255506	240748	232193	310983	285944	298667
tr|A0A2H4U715|A0A2H4U715_METSM	-367995	-234221	-269301	-451288	-0.84	-0.71	102857	0.95	0.48	138802	133808	122515
tr|A0A2H4U730|A0A2H4U730_METSM	0.22	0.27	0.43	-173084	0.88	218214	201106	182252	248398	287652	353836	262931
tr|A0A2H4U747|A0A2H4U747_METSM	-0.11	-180596	222948	-0.86	201292	14283	-280079	-164563	-110459	-109311	-121992	-252207
tr|A0A2H4U788|A0A2H4U788_METSM	277287	327068	293644	237141	321815	237058	0.49	0.38	-246493	109803	112247	181217
tr|A0A2H4U792|A0A2H4U792_METSM	543128	467032	397174	37817	467975	454051	502748	52579	487973	278136	330961	340627
tr|A0A2H4U7B0|A0A2H4U7B0_METSM	122855	0.53	21973	-151194	0.81	129348	0.47	0.84	125587	-0.39	0.42	0.76
tr|A0A2H4U7D4|A0A2H4U7D4_METSM	0.06	311767	182852	163128	14048	160136	650901	599971	639087	711146	666583	65388
tr|A0A2H4U7F3|A0A2H4U7F3_METSM	0.97	153068	138424	-0.78	182683	174456	342472	361101	323352	345635	246458	367535
tr|A0A2H4U7M4|A0A2H4U7M4_METSM	0.36	257985	204891	0.77	245301	23632	229956	279605	246584	374399	370969	305212
tr|A0A2H4U7M7|A0A2H4U7M7_METSM	-0.19	149073	0.73	-178059	0.71	0.15	20651	176908	199495	240939	197022	217474
tr|A0A2H4U7M9|A0A2H4U7M9_METSM	-0.5	173915	0.85	0.23	0.26	155029	244524	286771	283448	377726	380421	309228
tr|A0A2H4U7N4|A0A2H4U7N4_METSM	-338374	120951	233184	0.65	184759	249058	257755	309101	288316	378136	376498	336002
tr|A0A2H4U7Q9|A0A2H4U7Q9_METSM	0.17	0.6	0.59	-184972	106526	-289526	111923	160034	17575	239874	260855	219596
tr|A0A2H4U7T8|A0A2H4U7T8_METSM	0.04	161601	-283737	-0.04	0.98	-325211	0	0	0	0.09	-250491	-160043
tr|A0A2H4U7W3|A0A2H4U7W3_METSM	0.83	358715	304289	-0.82	177358	-0.45	472918	509101	536663	280574	237266	246425
tr|A0A2H4U7X5|A0A2H4U7X5_METSM	45944	523392	501854	474003	533485	591701	669617	635744	585902	346148	486282	463126
tr|A0A2H4U7Y7|A0A2H4U7Y7_METSM	-329274	-0.02	-0.74	-141054	-0.69	-140618	-0.05	0.51	0.03	129002	131456	108661
tr|A0A2H4U7Z6|A0A2H4U7Z6_METSM	-0.47	0.67	-0.38	-394302	0.46	-0.53	150901	133394	180591	179928	312473	305793
tr|A0A2H4U818|A0A2H4U818_METSM	132057	295779	335634	121095	289323	148379	62303	617044	649521	557459	563648	57597
tr|A0A2H4U820|A0A2H4U820_METSM	0.51	-1	13766	-20487	-140395	-0.87	-0.54	320103	-0.42	142836	147346	138148
tr|A0A2H4U842|A0A2H4U842_METSM	-146512	0.54	-162377	-230363	-220904	-103467	45226	438323	466389	422882	41609	435767
tr|A0A2H4U863|A0A2H4U863_METSM	-184202	303994	110549	198767	0.37	206876	54185	57554	523887	588226	573206	557973
tr|A0A2H4U876|A0A2H4U876_METSM	273242	32432	523213	122151	509551	450239	656166	599244	631053	628771	617458	644776
tr|A0A2H4U877|A0A2H4U877_METSM	261123	282198	50444	1066	497097	383802	506775	471358	518442	51768	511908	537405
tr|A0A2H4U8B6|A0A2H4U8B6_METSM	-0.05	0.63	172849	-384749	0.42	-0.2	318709	337207	325481	494031	463451	458174
tr|A0A2H4U8F7|A0A2H4U8F7_METSM	115087	0.92	256828	0.3	147319	129813	-250176	-360347	0	-0.29	-268444	-123532
tr|A0A2H4U8G5|A0A2H4U8G5_METSM	261123	349695	299377	128335	247985	284863	461426	461291	491694	595674	605399	596675
tr|A0A2H4U8J9|A0A2H4U8J9_METSM	-155572	-0.03	-0.02	-295853	-0.62	-216733	321604	344204	348849	36027	370593	355325
tr|A0A2H4U8U1|A0A2H4U8U1_METSM	0.77	0.28	206088	-0.05	208463	260762	350511	35919	382027	37936	374678	374538
tr|A5UJ76|A5UJ76_METS3	13476	338825	337564	0.55	341179	138377	422793	40213	425217	206339	156767	327783
tr|A5UJ79|A5UJ79_METS3	522806	519859	601084	42136	554803	483269	205445	183557	0.83	0	0	-136602
tr|A5UJC8|A5UJC8_METS3	-21905	-194042	-185583	-235296	-428796	-200439	170555	1	135188	0.57	137076	0.41
tr|A5UJP1|A5UJP1_METS3	-163819	186469	277864	-168275	216125	0.77	273252	331728	302624	368387	380069	349024
tr|A5UJU3|A5UJU3_METS3	422564	321518	392338	116788	305369	315248	-0.47	-101398	0	0	0	237405
tr|A5UJU5|A5UJU5_METS3	0.65	23415	137084	129341	118428	12413	231748	304678	271665	300141	284583	272728
tr|A5UJX5|A5UJX5_METS3	115291	0.36	214202	-181474	-0.59	0.36	204372	156158	240998	274819	279007	189234
tr|A5UJY5|A5UJY5_METS3	-290587	-0.32	-0.96	-288215	-120275	-214746	21968	270649	298861	185331	215815	182585
tr|A5UK70|A5UK70_METS3	-0.52	114564	-0.59	-0.89	-0.89	-19222	159234	143519	129546	0.56	143398	150222
tr|A5UKE1|A5UKE1_METS3	-0.67	0.88	0.29	0.06	-0.42	0.4	-0.29	0.93	0.91	182177	0.47	0.34
tr|A5UKN6|A5UKN6_METS3	119321	289443	307276	-0.26	17183	155029	30651	303551	294342	428482	421219	375256
tr|A5ULH6|A5ULH6_METS3	101582	365128	363387	244541	337651	136764	393473	472064	435927	463481	451275	449024
tr|A5ULL2|A5ULL2_METS3	0.09	180329	220811	230836	241874	0.9	-13443	-188444	-337634	0.46	-158621	-0.01
tr|A5ULR6|A5ULR6_METS3	146911	296902	289021	177454	286296	149734	339126	383232	343818	204985	17657	111585
tr|A5ULX6|A5ULX6_METS3	603368	742183	7086	57122	652405	567026	788452	860388	797984	673132	659132	636822
tr|A5ULY4|A5ULY4_METS3	-0.26	21377	366166	100613	348317	269251	540808	557254	611334	601018	567548	557973
tr|A5ULY7|A5ULY7_METS3	109666	292934	38597	223723	395192	253066	178499	34841	325481	373978	334873	320121
tr|A5ULZ3|A5ULZ3_METS3	49771	-110674	431944	-0.65	412557	344237	913719	891383	860033	930564	909052	941421
tr|A5UM40|A5UM40_METS3	0.49	0.9	-0.4	-0.63	0.25	-258116	-103141	0.17	-0.79	-143498	0.25	-0.96
tr|A5UM91|A5UM91_METS3	412245	506108	587334	272711	550784	475023	175899	189914	-272297	-193845	0	0
tr|A5UM93|A5UM93_METS3	665517	669757	60564	473081	576133	489798	348543	309644	162149	-342432	-483978	-441137
tr|A5UM94|A5UM94_METS3	429903	491924	662382	300918	612238	437609	267112	298367	183448	-295123	-0.97	-184617
tr|A5UMS9|A5UMS9_METS3	0.68	171268	177864	0.12	12652	-0.5	112941	207458	149655	0.99	117131	113794
tr|A5UMT2|A5UMT2_METS3	519123	616236	505341	490484	509551	481927	205445	189914	-162204	0	0	-333304
tr|A5UMT3|A5UMT3_METS3	553292	527972	501238	323462	45192	534459	15671	131169	0.38	0	-316074	-18177
tr|A5UNB6|A5UNB6_METS3	334671	0.02	107983	-340322	-0.22	-25939	-327827	0	0	457223	338682	219596
tr|A5UNG2|A5UNG2_METS3	154581	0.75	221884	-0.49	183724	0.89	333958	39146	355866	277314	29951	315321
tr|A5UNL2|A5UNL2_METS3	544177	610627	641814	48548	607365	447526	320645	296002	-241402	0	0	0
tr|A5UNL7|A5UNL7_METS3	258117	295215	383899	0.93	328054	0.32	0.45	0.62	-392423	0	0	0
tr|B9ACM6|B9ACM6_METSM	106225	-0.17	335147	0.92	272393	-173317	211718	232656	198223	316113	285265	227783
tr|B9ACW5|B9ACW5_METSM	0	261601	-0.93	137141	-0.14	0.72	288452	332656	278411	279766	258416	22578
tr|B9AD65|B9AD65_METSM	-104383	367889	330189	180998	339073	18539	364652	577248	582384	0.77	0.88	0.74
tr|B9AF02|B9AF02_METSM	536667	195779	379666	-0.6	403119	181116	786752	816399	797584	906382	873437	911682
tr|B9AF06|B9AF06_METSM	616613	375869	550834	157469	514875	419258	879141	912796	896578	949717	944807	976969
tr|B9AF94|B9AF94_METSM	591067	326158	119513	474003	409551	370716	104802	-0.14	-307026	0	0	0
tr|D2ZNS5|D2ZNS5_METSM	131327	177797	0.46	16073	-122859	-1	0.29	168501	108092	0	0	0
tr|D2ZNU9|D2ZNU9_METSM	343338	314762	308453	13523	270699	158876	-0.68	-252192	-0.59	0	-287467	-0.09
tr|D2ZPN3|D2ZPN3_METSM	0.82	254276	406088	0.78	421016	324371	0.14	-0.13	-214159	0	-479369	0
tr|D2ZPN6|D2ZPN6_METSM	355048	276515	399377	0.13	357939	345284	-175075	-339816	0	0	0	0
tr|D2ZPR0|D2ZPR0_METSM	0.48	199122	-16013	0.4	116621	116866	415505	415229	41872	502583	48896	506227
tr|D2ZRD8|D2ZRD8_METSM	0.85	168571	342742	0.09	216951	222348	-391623	0	-476672	0	0	0
tr|D2ZRD9|D2ZRD9_METSM	381867	0.9	280023	239961	289323	27671	0.39	0.15	-294283	0.23	0.04	0
tr|D2ZRG2|D2ZRG2_METSM	0.46	328871	289691	253287	281633	20038	0.34	405239	406594	-319032	-0.27	-0.2
tr|D2ZRP6|D2ZRP6_METSM	264067	280329	128362	116788	0.85	145631	-0.58	-274076	-396685	-29615	-0.71	0
tr|D2ZRV1|D2ZRV1_METSM	314574	180329	185627	0.9	132711	0.12	36746	383232	392361	308348	341935	415592
tr|R7PTL3|R7PTL3_METSM	-0.16	-116446	145853	-0.67	-0.12	-0.77	0.86	171358	129956	0.4	0.97	0.46
tr|R7PV07|R7PV07_METSM	-0.48	0.93	355565	-0.94	301751	-115666	252453	280934	276939	357459	366389	274898
tr|R7PYM4|R7PYM4_METSM	135827	207674	214202	10183	0.37	169839	470555	517044	479323	580373	555518	510635
GUT_GENOME004870_01393	-145263	0	-274781	-0.9	-194541	0.57	-0.22	-0.15	-0.4	221675	203162	181217
GUT_GENOME052135_00307	0.5	0	0.2	0.28	-0.31	-0.16	327225	326998	323352	305664	238212	30752
GUT_GENOME062449_01250	0	0.49	131994	-161348	144622	-289866	15641	230794	203242	274819	257594	306947
GUT_GENOME148248_01072	0	0.51	0.84	-0.2	0.65	-0.78	-0.26	213919	38763	-16649	-307801	-335155
GUT_GENOME172482_00990	0	-0.56	129583	-162859	0.06	-0.7	470555	382579	36499	42703	396078	379141
GUT_GENOME218743_00614	0	0.27	217544	-0.1	14048	17893	-302051	-252156	-310209	236632	-323644	-397457
sp|A5UL66|RL15_METS3	0	143677	106802	-16986	0.47	-108224	18965	165144	206895	316742	336314	267535
sp|A5UMF3|RFCS_METS3	0	-0.48	-0.2	-0.54	0.2	-115666	117534	157876	0.93	164926	203162	204044
sp|A5UN95|PURA_METS3	0	121141	0.04	-173084	0.81	-117374	419922	44569	422005	445635	436314	393081
tr|A0A2H4U572|A0A2H4U572_METSM	0	-103322	0.3	-149801	-0.39	-0.62	0	-242566	-509536	0	-333221	-315295
tr|A0A2H4U627|A0A2H4U627_METSM	-126622	0	0.95	-461024	0.49	0.05	42491	444417	387973	467948	451275	44266
tr|A0A2H4U6Z7|A0A2H4U6Z7_METSM	0	0.93	21078	-0.89	-0.07	-186562	620043	587878	611334	60189	572278	504629
tr|A0A2H4U7M1|A0A2H4U7M1_METSM	0	-0.42	0.56	-177218	-0.89	0.36	188452	267778	243818	313571	335355	29181
tr|A0A2H4U7U4|A0A2H4U7U4_METSM	0	0.32	0.7	0.03	-177074	-203609	378176	318582	401381	373132	323847	447947
tr|A0A2H4U874|A0A2H4U874_METSM	-310457	0	137276	-152602	12528	-0.57	-160283	-116183	-1	-0.86	-193866	-321392
tr|A5UJV4|A5UJV4_METS3	0	-0.25	-0.92	-154739	-177074	-132765	0.63	10479	0.51	240939	23244	172144
tr|A5ULW5|A5ULW5_METS3	0	-0.99	233184	-0.81	214457	-0.13	429505	438545	432696	479766	510487	532674
tr|B9AD64|B9AD64_METSM	0	130829	0.34	-273671	0.67	-141631	520645	681017	693931	299435	30256	315862
tr|D2ZPB9|D2ZPB9_METSM	0.91	0	21078	0	144622	109394	-110589	-0.59	0	0	0	0
tr|D2ZRK6|D2ZRK6_METSM	0	0.37	270426	-0.36	268985	-0.94	0.7	0.9	0.85	0.12	0.52	0.37
GUT_GENOME006755_00894	0	0	-137255	-225593	-194541	-0.77	0.39	0.52	0.75	215482	173354	128775
GUT_GENOME064905_00146	0	0	0.52	-195052	-0.74	-0.09	-0.88	-158033	0.01	-26581	0	0
GUT_GENOME238390_00042	0	0	0.42	-235296	121336	0.46	-117437	-0.93	-234417	351175	331949	254087
sp|A5UL61|KCY_METS3	0	0	-200863	-244356	-15702	-0.62	103725	112011	18625	111114	0.62	0.62
sp|A5UL82|RL29_METS3	0	0	-273956	0.96	-111981	-203354	362149	273464	303857	38572	34055	340171
tr|A0A2H4U5Q7|A0A2H4U5Q7_METSM	0	-127667	0	-34973	-287217	-213205	-563512	-0.57	-231544	-543246	-338687	-580433
tr|A0A2H4U5U6|A0A2H4U5U6_METSM	0	0	-170283	-164386	-194541	-28643	826534	697042	690184	650804	667548	703088
tr|A0A2H4U6J1|A0A2H4U6J1_METSM	-0.26	0	0	0.01	14048	-0.7	0	0	0	-304015	0	-478446
tr|A0A2H4U6Q6|A0A2H4U6Q6_METSM	0	0	19102	-306197	191797	-0.44	-163005	-0.88	-133969	0.29	-0.09	-0.7
tr|A0A2H4U7H9|A0A2H4U7H9_METSM	0	0	-119122	-139755	-105673	-0.91	878136	780603	714576	842193	803162	874178
GUT_GENOME010455_00919	-167262	-166369	224005	0	0.8	0.44	-0.77	-0.17	-0.61	-0.57	-0.63	-0.78
GUT_GENOME020722_01275	-161017	-0.54	130592	0	-0.08	0.09	0.47	0.61	0.32	251175	276136	338795
GUT_GENOME029030_00790	-0.79	-0.46	0.86	0	0.45	-0.2	0	0	-153602	0	0	0
GUT_GENOME041778_00084	-0.26	-0.69	163066	0	-0.82	-0.14	-0.9	-109095	-184913	-220541	-156155	-185855
GUT_GENOME041810_00385	-205103	-0.05	-106097	0	-111177	-210406	-354345	-147342	-335383	0	-287009	-240541
GUT_GENOME041810_01024	-145263	-0.38	0.9	0	-220338	-218251	318709	255686	347494	336085	391589	342435
GUT_GENOME041810_01385	123435	148292	288349	0	302208	0	0.67	0.43	0.84	0	0.02	-0.58
GUT_GENOME043902_01098	-204194	-117431	0	0	-0.28	-116518	115356	108992	0.69	-234077	-183562	-297621
GUT_GENOME048728_00962	21406	218661	117764	132316	0.77	0	506775	529382	442415	48746	509051	504921
GUT_GENOME057915_00731	0.17	-121439	-0.45	0	-0.45	-218064	-106817	-278696	-256377	0	0	0
GUT_GENOME061699_01535	0.19	198016	149428	0	113953	-212735	2	220103	191694	104439	153751	0.7
GUT_GENOME065556_01570	0.67	-0.95	176846	0	0.66	-0.6	-0.01	-0.12	-215853	0	0	0
GUT_GENOME086148_00401	0.27	0.67	0.27	0	-0.27	-316569	0.82	0.86	123673	0.69	0.59	0.54
GUT_GENOME088591_01188	-0.58	-0.34	0.13	0	-0.52	-295116	127225	169937	0.59	0	0	0
GUT_GENOME090920_00815	-249782	-297541	-0.17	0	-110378	-130867	109242	101385	0.59	-0.38	-0.04	0.55
GUT_GENOME103396_01637	125735	116334	153605	0.85	136216	0	101326	0.52	0.69	186882	142668	0.16
GUT_GENOME103466_01019	-155572	-0.12	331695	0	22261	0.8	0.55	126612	-135252	0	0	0
GUT_GENOME104260_00036	-0.79	-229205	-325305	0	179512	156323	138022	137028	0.8	-156816	-210787	-227113
GUT_GENOME118556_01243	0.43	-150615	-282771	0	0	0.52	265006	21601	212784	389558	429716	372728
GUT_GENOME132204_00293	-179473	-188011	-25492	0	-286797	-214391	293183	224083	247494	16865	23244	24988
GUT_GENOME143494_00772	122661	-0.48	0.86	-0.48	100555	0	0	-173714	0	0	0	0
GUT_GENOME159774_01192	-0.91	0.57	0.88	-442129	-0.82	0	281052	295405	282739	286109	298892	292447
GUT_GENOME160229_00068	-237297	-120426	-139855	0	-13557	-0.64	237851	239871	184856	311634	311342	241985
GUT_GENOME160484_01316	-0.45	-0.27	0.65	-165929	-0.27	0	136823	194805	121299	-0.61	0.41	0.58
GUT_GENOME160586_00551	0.16	205583	108922	0	-0.08	111166	227225	226998	184856	217991	23439	257366
GUT_GENOME160708_00942	0.19	-0.35	204891	0	0.95	-246734	0.23	0.18	0.05	0.8	139526	-0.52
GUT_GENOME161287_00352	-0.19	-146932	181445	-16362	151272	0	0.65	0.91	0.76	179279	21471	113135
GUT_GENOME163671_00804	-0.09	-0.59	21193	0	163717	0.71	-194883	-131499	-153713	-389685	-0.31	-0.55
GUT_GENOME172482_00534	-312654	-0.28	0.78	0	0.75	-0.92	0.34	0.33	0.41	0	0	0
GUT_GENOME188682_01186	130961	0.72	126096	0	0.88	0.26	0.56	0.6	126639	0	0	0
GUT_GENOME188682_01344	-314245	139075	0.02	-224425	-0.84	0	0	-451397	0	0	0	0
GUT_GENOME192598_00565	-109144	-229212	-0.68	0	-256317	-0.54	381998	325548	336663	390313	361257	294967
GUT_GENOME203551_00743	-0.92	-139835	0.59	0	0.79	0.04	-182573	-152588	-190243	-265966	-337267	0
GUT_GENOME252780_01763	-0.88	-0.92	0.58	0	132711	-149997	0	0	0	183131	-0.65	-0.29
GUT_GENOME266824_00775	152544	144322	274193	0	0.11	-0.18	-283876	-442829	0	-0.6	-18023	-0.77
GUT_GENOME279910_01446	-0.64	-0.32	-270239	0.25	-232671	0	0.01	0.85	0.3	0	0	0
GUT_GENOME280155_01193	-108179	-283266	-147947	0	-222096	-196587	-238473	-19938	-247678	0	0	0
sp|A5UJM1|RS24_METS3	-146512	-0.51	-281126	-0.94	0	-0.67	443707	413391	460707	557459	462856	425527
sp|A5UKU6|SYA_METS3	0.54	-232749	249957	0	-142372	-244973	24039	278262	226009	302929	313035	33411
sp|A5UL88|RL4_METS3	-267468	0.88	15548	0	135348	0.92	12887	105685	166668	357932	419351	335059
sp|A5UMJ2|CBIA_METS3	-287895	-36896	-258989	0	-163784	-212983	-211111	-0.87	-0.24	17364	0.82	141081
tr|A0A2H4U4B5|A0A2H4U4B5_METSM	248705	29857	0.94	184458	0	0.15	342472	34162	268562	366178	346458	327783
tr|A0A2H4U4M7|A0A2H4U4M7_METSM	-172312	103888	0.11	0	0.13	-0.44	373918	339871	427319	465285	479362	457771
tr|A0A2H4U4P8|A0A2H4U4P8_METSM	-0.83	182816	-127302	-432831	-235843	0	170555	245055	188998	368387	360451	343332
tr|A0A2H4U4T4|A0A2H4U4T4_METSM	-146512	-0.13	-0.41	0	-139417	-227456	218709	278262	284856	412283	412755	457568
tr|A0A2H4U5A3|A0A2H4U5A3_METSM	0	-124519	0.37	0	0.61	-0.87	110279	114759	0.9	160548	16885	152083
tr|A0A2H4U5B9|A0A2H4U5B9_METSM	0.19	-124519	182852	-27034	119241	0	-0.8	-0.51	-107241	-177869	-138984	-191188
tr|A0A2H4U5E2|A0A2H4U5E2_METSM	0.59	0.17	135925	-0.11	0.56	0	-0.23	0.76	0.05	0.22	0.35	0.52
tr|A0A2H4U5E8|A0A2H4U5E8_METSM	-0.9	-0.84	-100998	0	-0.61	-0.82	186028	0.36	0.33	0.24	0.5	-0.65
tr|A0A2H4U5M7|A0A2H4U5M7_METSM	-274405	-0.13	0.03	0	-201327	-316977	253222	202984	221734	266178	210201	308092
tr|A0A2H4U5Q9|A0A2H4U5Q9_METSM	-0.15	-272438	-121412	0	-129074	-240271	403292	-24253	-0.64	0	-213422	0.39
tr|A0A2H4U5R2|A0A2H4U5R2_METSM	-181103	-0.31	161125	0	118428	-0.75	-0.27	0.38	0	0.35	0.74	0.19
tr|A0A2H4U5T0|A0A2H4U5T0_METSM	-194514	-197966	0.45	-223266	-0.92	0	-33744	-323559	-249642	0	-429685	-393209
tr|A0A2H4U618|A0A2H4U618_METSM	-129938	0.32	-0.64	-0.43	-0.84	0	0.9	112862	135976	0.03	0.92	110691
tr|A0A2H4U629|A0A2H4U629_METSM	-0.51	-0.13	156661	-168275	0.76	0	-110589	-0.17	-0.51	-0.83	-0.27	-0.5
tr|A0A2H4U6H1|A0A2H4U6H1_METSM	0.35	-116446	128566	0	0.45	0.59	-0.77	-0.43	-30628	0	0	-586837
tr|A0A2H4U6H4|A0A2H4U6H4_METSM	116715	0.18	146935	0	0.1	-179787	0.81	0.12	0.51	0	0	0
tr|A0A2H4U6J3|A0A2H4U6J3_METSM	-185187	-207485	-0.85	0	-239022	-253219	-0.77	0.09	0.19	0	0	0
tr|A0A2H4U6K6|A0A2H4U6K6_METSM	-135641	-106035	-0.85	-0.31	0.03	0	326303	312862	395647	382972	204359	254087
tr|A0A2H4U6L8|A0A2H4U6L8_METSM	-158269	-0.97	273448	0	197569	-225597	423266	425061	405687	479563	473391	473455
tr|A0A2H4U704|A0A2H4U704_METSM	-0.05	-0.62	14872	0	-0.64	0.49	110072	130231	0.48	151767	201955	208661
tr|A0A2H4U717|A0A2H4U717_METSM	326871	371268	335634	195637	272953	0	387245	474679	41479	498904	46424	494028
tr|A0A2H4U742|A0A2H4U742_METSM	0.36	0.34	173448	0	114457	-127143	-0.41	0.12	-0.75	-0.01	-0.91	0.03
tr|A0A2H4U769|A0A2H4U769_METSM	-178436	-0.29	0.79	0	-231748	-226977	-0.92	-0.81	-224604	-0.11	-0.55	-0.58
tr|A0A2H4U796|A0A2H4U796_METSM	-181764	-0.01	-0.81	-0.94	-0.79	0	514505	458419	529134	183131	122487	153255
tr|A0A2H4U7L6|A0A2H4U7L6_METSM	248705	124689	330189	0	274621	270424	193183	221108	274702	220457	288628	249024
tr|A0A2H4U7L7|A0A2H4U7L7_METSM	-295758	-0.06	0.18	0	-15702	-270105	-56797	0	0	-127208	-195519	-0.15
tr|A0A2H4U7R0|A0A2H4U7R0_METSM	-27465	0.98	-110309	-0.46	-317537	0	307566	302415	284154	346148	32846	371998
tr|A0A2H4U831|A0A2H4U831_METSM	-285122	-331425	0.62	0	0.26	-20141	-275224	-159427	-416831	-356381	-505002	0
tr|A0A2H4U8A5|A0A2H4U8A5_METSM	-0.41	0.21	-157368	-165929	0	-272143	0.31	130794	139855	178953	150151	226785
tr|A0A2H4U8H4|A0A2H4U8H4_METSM	0.14	0.61	0.87	0	0.12	-0.12	0.91	0.92	115074	0.32	113596	1466
tr|A0A2H4U8I3|A0A2H4U8I3_METSM	-203174	0.64	0.32	-0.65	-199249	0	265006	282252	223887	273132	28662	245548
tr|A5UJ77|A5UJ77_METS3	0.51	0.83	0.34	0	-179627	-0.29	0.57	130794	136565	0	0	0
tr|A5UJE8|A5UJE8_METS3	-264908	-0.23	-0.03	0	-223925	-230911	-0.54	-0.06	-0.08	102791	119941	0.87
tr|A5UKM7|A5UKM7_METS3	-0.21	-0.49	175526	0	0.33	-0.92	-177851	-10811	-235495	0.1	0.2	0.56
tr|A5UM88|A5UM88_METS3	190613	207674	164823	0	0.25	-0.59	-174198	-266366	-263031	-211803	-451531	-520713
tr|A5UMC3|A5UMC3_METS3	-247696	0.97	-249202	-240403	-262401	0	151524	213919	107853	134208	169762	111807
tr|A5UME9|A5UME9_METS3	11344	112371	281445	0	228054	-0.84	226303	300116	266985	366622	364043	336002
tr|A5UNL4|A5UNL4_METS3	0.92	161601	229177	0	111234	0.97	-2213	-21834	0	0	0	0
tr|B9ACR6|B9ACR6_METSM	0.1	0.68	0.7	0	0.62	-126227	0.76	10389	108568	150978	132244	0.78
tr|B9AD71|B9AD71_METSM	191821	-268724	173597	0	0.32	0.51	183561	-0.26	-279989	820419	802598	782073
tr|B9AD98|B9AD98_METSM	-0.76	153522	134365	0	-19741	-0.04	-243238	-166857	0	112153	198271	0.38
tr|B9ADT1|B9ADT1_METSM	-0.84	0.11	0.49	0	0.9	-0.89	132813	167197	140046	214211	221219	220645
tr|B9ADW2|B9ADW2_METSM	0.53	101741	0.8	-190382	102026	0	278499	304678	249297	195128	161819	186611
tr|B9AG02|B9AG02_METSM	-180217	-229046	-0.19	0	-113602	-109032	152298	147745	-0.61	128309	183898	138887
tr|B9AG35|B9AG35_METSM	127998	135526	0.52	-0.61	-0.43	0	17191	180934	0.94	113955	0.57	0.63
tr|D2ZPZ0|D2ZPZ0_METSM	-0.15	126158	0.75	0.32	119889	0	-27107	-244219	0	0	0	0
tr|R7PUW7|R7PUW7_METSM	0.12	0.04	236119	0	0.56	-210363	110279	221108	0.72	0	0	0
tr|R7PWP9|R7PWP9_METSM	-167371	-0.1	-0.66	-151194	0	-203425	0.38	0.37	-0.72	0	0	-344594
GUT_GENOME001950_01117	0.36	168571	-0.33	0	-184874	0	0.37	0.76	-0.51	0.47	0.33	0.3
GUT_GENOME043902_01341	-256396	-128732	0.57	0	-127271	0	535484	54399	497263	480574	476678	48628
GUT_GENOME048336_01189	-0.02	-106951	-146566	0	-158126	0	0.28	0.65	0.43	-23042	0.78	0.54
GUT_GENOME064657_01402	-20579	-204441	-237934	0	-381385	0	-116439	-0.07	0.31	0	0	0
GUT_GENOME067633_01377	-196438	-302594	-107138	0	-226969	0	-36498	-34298	-396286	0	-439372	-39564
GUT_GENOME090436_01249	133685	0.6	-110309	-155459	0	0	11968	0.97	0.78	-0.17	-204407	-206558
GUT_GENOME094686_00819	-0.87	-256669	-143844	0	-295299	0	0	0	0	0.42	0.35	0.58
GUT_GENOME133176_01694	-0.76	-118423	11193	0	101292	0	-0.61	-0.53	-1	0	0	0
GUT_GENOME160484_00678	-133333	-0.03	-0.11	0	-137481	0	444116	504959	588486	391438	311342	438564
GUT_GENOME161287_00473	-147772	-119421	0.43	0	-0.86	0	0	-281003	-263163	-284237	-305333	-275765
GUT_GENOME161287_00612	-212477	0.21	-104036	0	-240045	0	0.97	14162	115301	165821	17291	178443
GUT_GENOME161291_01080	-0.53	-139835	0.71	0	0.34	0	-0.98	0.64	0.99	0.34	0.13	0.83
GUT_GENOME186805_01276	-0.64	-0.43	-0.84	0	-153754	0	0.33	0.64	0.92	0	0	0
GUT_GENOME193632_01211	-179039	-396452	-108188	0	-19312	0	-158941	-287563	-391408	-0.89	-0.55	-0.86
GUT_GENOME196478_00847	0.21	-186799	136506	0	-147434	0	221604	229855	25371	329921	298271	314232
GUT_GENOME211208_00513	-159636	0.54	0.57	0	0.32	0	158644	155843	238123	247168	301955	174178
GUT_GENOME270563_00371	-271631	-0.72	-0.5	0	0	-168341	-306822	0	0	-0.82	-148295	-0.04
sp|A5UJN0|NDK_METS3	149513	-195959	-0.87	0	-231755	0	364652	364107	477493	419229	347788	321167
tr|A0A2H4U4P3|A0A2H4U4P3_METSM	122272	-140994	-0.87	-387621	0	0	0	0	0	0.46	-0.3	0.99
tr|A0A2H4U4T9|A0A2H4U4T9_METSM	-185555	-119421	-309971	0	-0.37	0	107145	100925	109752	258871	238212	190528
tr|A0A2H4U522|A0A2H4U522_METSM	-142797	100873	-241049	0	-116068	0	238702	268501	282739	244087	267162	281217
tr|A0A2H4U5F9|A0A2H4U5F9_METSM	-118133	-0.49	0.27	0	-142372	0	-1	0.07	-287567	-250515	-121992	-176902
tr|A0A2H4U5T3|A0A2H4U5T3_METSM	-17529	-120426	166871	0	141874	0	-101338	-0.06	-0.35	-0.8	0.52	-0.57
tr|A0A2H4U685|A0A2H4U685_METSM	-0.5	-0.45	0.86	0	-0.08	0	0	0	0	0	0	0
tr|A0A2H4U6A2|A0A2H4U6A2_METSM	-162411	0.18	150659	0	114121	0	149963	261101	118886	240939	262458	301081
tr|A0A2H4U6K4|A0A2H4U6K4_METSM	-0.91	-146932	-0.17	0	-0.78	0	135961	19719	140998	238802	264043	226785
tr|A0A2H4U6X9|A0A2H4U6X9_METSM	-210353	-0.5	-103016	0	0	-196868	-0.4	0.86	0.6	210329	205547	171998
tr|A0A2H4U740|A0A2H4U740_METSM	-146512	-119421	-163822	0	-0.97	0	-0.88	-0.82	0.38	-0.76	-0.41	-0.93
tr|A0A2H4U773|A0A2H4U773_METSM	-0.43	-0.68	278588	0	241179	0	-0.56	0.42	-0.7	0.16	-0.82	-166351
tr|A0A2H4U7B2|A0A2H4U7B2_METSM	0.87	120572	0.03	0	-0.59	0	243707	31601	229134	322882	29951	340171
tr|A0A2H4U7H2|A0A2H4U7H2_METSM	-178496	-0.7	-0.68	0	-178345	0	114355	137207	11209	0.38	0.73	0.66
tr|A0A2H4U7I5|A0A2H4U7I5_METSM	-197235	-190721	-0.91	0	-12817	0	-0.24	-0.77	-0.44	-0.46	-0.53	-0.83
tr|A0A2H4U875|A0A2H4U875_METSM	-287916	-27071	-167261	0	-296363	0	112535	105685	133598	0.4	0.52	0.76
tr|A0A2H4U8M1|A0A2H4U8M1_METSM	-118133	-189513	0.31	0	-111981	0	-128901	-0.51	-121736	0.65	-0.01	0.19
tr|A0A2H4U8Q0|A0A2H4U8Q0_METSM	-186978	-0.61	0.45	0	-235817	0	154445	176908	165711	318612	303162	264482
tr|A0A2H4U8W2|A0A2H4U8W2_METSM	-237318	-339006	-215149	0	-152681	0	251679	130607	216206	133092	282517	287929
tr|A5UK10|A5UK10_METS3	-301816	-0.29	-0.06	0	101842	0	187245	210725	224952	287652	349977	366398
tr|A5UL46|A5UL46_METS3	-204187	-222064	-250912	0	-259019	0	47688	437655	453492	498726	493209	500632
tr|D2ZQG8|D2ZQG8_METSM	0.97	172598	0.06	0	113615	0	181052	151202	17885	0	0	0
GUT_GENOME160251_00946	-0.71	-420279	-20405	0	0	0	0.02	-105195	-104093	-233665	-284972	-360697
GUT_GENOME197579_00756	-0.58	-204168	-15217	0	0	0	-160283	-136191	-290719	0.36	0.16	0.22
tr|A0A2H4U6T7|A0A2H4U6T7_METSM	-310462	-210226	-381294	0	0	0	0.52	0.39	182027	165821	0.11	0.34
tr|A0A2H4U771|A0A2H4U771_METSM	-101599	-106951	-0.17	0	0	0	0.84	10389	10398	279766	311908	272728
tr|A0A2H4U8M5|A0A2H4U8M5_METSM	-108179	0.05	-248622	0	0	0	151989	157565	235188	226444	264043	243778
tr|A5ULB5|A5ULB5_METS3	-220074	-281314	-270472	0	0	0	-0.37	0.66	-0.77	0.05	-0.25	0.89
tr|B9AGK0|B9AGK0_METSM	-0.6	0.36	-103016	0	0	0	182312	184851	-0.3	0	-0.8	0

## Sheet: Supplementary Figure S4
Supplementary Figure S4
see .zip folder SOURCE_DATA/Supplementary_figure_S4

## Sheet: Supplementary Figure S6
Supplementary figure S6
Source data are provided in Supplementary Table 13
